# Supplementary material for: Video‐rate tunable colour electronic paper with human resolution
Source: Nature. 2025 Oct 22;646(8087):1089–95. doi: 10.1038/s41586-025-09642-3 (PMC12571869; doi:10.1038/s41586-025-09642-3)
Supplement: Supplementary file 2 — Source Data Figs. 2–4 and Source Data Extended Data Figs. 3–5 and 9. [file 41586_2025_9642_MOESM2_ESM.xlsx]

## Sheet: Fig 2A RGB in Air Reflectance D
Wavelength	Red	Green	Blue
400.584	0.21908	0.40993	0.38787
401.398	0.20973	0.39633	0.37594
402.213	0.20342	0.38608	0.36974
403.027	0.19472	0.37821	0.35953
403.841	0.19025	0.36881	0.35086
404.654	0.18058	0.36053	0.34428
405.467	0.17355	0.35283	0.33585
406.281	0.16951	0.3459	0.32765
407.093	0.16509	0.33789	0.32187
407.906	0.15817	0.33169	0.31123
408.719	0.15349	0.32406	0.30512
409.531	0.14885	0.31835	0.29929
410.343	0.14562	0.31171	0.29189
411.154	0.14046	0.30647	0.28451
411.966	0.13724	0.29988	0.27908
412.777	0.13272	0.2952	0.27156
413.588	0.13081	0.28868	0.26512
414.399	0.12994	0.28514	0.26119
415.21	0.12488	0.27851	0.25332
416.02	0.12427	0.27372	0.24914
416.83	0.12209	0.26809	0.2443
417.64	0.12002	0.26263	0.23926
418.45	0.1214	0.25765	0.23585
419.259	0.11972	0.25379	0.23153
420.068	0.11939	0.2485	0.22708
420.877	0.1206	0.24457	0.22498
421.686	0.12175	0.24037	0.22354
422.495	0.12222	0.23491	0.21983
423.303	0.12452	0.23045	0.21786
424.111	0.12575	0.22473	0.2171
424.919	0.12861	0.22234	0.21734
425.726	0.13161	0.21749	0.21683
426.534	0.13208	0.21031	0.21483
427.341	0.1361	0.20712	0.21741
428.148	0.13875	0.20222	0.21724
428.955	0.14277	0.1976	0.21843
429.761	0.1473	0.19274	0.22141
430.567	0.14983	0.18772	0.22258
431.373	0.1554	0.18353	0.2263
432.179	0.16034	0.17829	0.22819
432.985	0.16668	0.17294	0.23284
433.79	0.17289	0.16854	0.23669
434.595	0.17887	0.16281	0.24001
435.4	0.1868	0.1577	0.24453
436.205	0.19244	0.15369	0.25001
437.009	0.20038	0.14847	0.25583
437.813	0.20817	0.14414	0.26166
438.617	0.21593	0.13829	0.26744
439.421	0.22556	0.13284	0.27429
440.224	0.23285	0.12717	0.27928
441.028	0.24131	0.12399	0.28486
441.831	0.24992	0.11798	0.29199
442.633	0.2595	0.11337	0.29969
443.436	0.26831	0.10895	0.30641
444.238	0.27616	0.10328	0.3115
445.041	0.28483	0.09731	0.31801
445.842	0.29374	0.09481	0.32583
446.644	0.30189	0.08956	0.33163
447.446	0.31076	0.08569	0.33766
448.247	0.31971	0.08317	0.34455
449.048	0.32768	0.07751	0.34876
449.849	0.33435	0.07269	0.35442
450.649	0.34237	0.0692	0.36028
451.449	0.35178	0.06727	0.3662
452.25	0.35942	0.06372	0.37128
453.049	0.36777	0.06233	0.37634
453.849	0.3759	0.05815	0.38141
454.648	0.3821	0.05591	0.38448
455.448	0.38986	0.05554	0.38947
456.247	0.39751	0.05154	0.39161
457.045	0.4039	0.05069	0.396
457.844	0.41266	0.05063	0.39965
458.642	0.42016	0.0506	0.40435
459.44	0.4286	0.05104	0.40796
460.238	0.4363	0.0506	0.41175
461.036	0.44378	0.05111	0.41541
461.833	0.45074	0.05215	0.41754
462.63	0.45876	0.05469	0.42207
463.427	0.46688	0.05608	0.42588
464.224	0.47416	0.05871	0.42975
465.02	0.48179	0.06259	0.4334
465.816	0.48953	0.06626	0.43682
466.612	0.49562	0.07033	0.43967
467.408	0.50367	0.07399	0.44344
468.204	0.50899	0.07835	0.44587
468.999	0.5163	0.08343	0.44949
469.794	0.52113	0.08978	0.45216
470.589	0.52665	0.09343	0.45452
471.384	0.53266	0.10087	0.45673
472.178	0.53664	0.10401	0.45876
472.972	0.54074	0.112	0.46079
473.766	0.5447	0.11743	0.46189
474.56	0.54747	0.12283	0.46381
475.354	0.5495	0.12943	0.46445
476.147	0.55217	0.13526	0.46653
476.94	0.55342	0.14147	0.46687
477.733	0.55395	0.14767	0.46752
478.525	0.5551	0.15409	0.46813
479.318	0.5546	0.15989	0.46857
480.11	0.55374	0.16713	0.46862
480.902	0.55341	0.17376	0.46912
481.694	0.55175	0.18057	0.46929
482.485	0.55054	0.18695	0.46947
483.276	0.54812	0.19468	0.46953
484.067	0.54609	0.20092	0.46877
484.858	0.54281	0.20902	0.46875
485.649	0.53947	0.21536	0.46771
486.439	0.53642	0.22386	0.46717
487.229	0.53286	0.23065	0.46657
488.019	0.52845	0.23836	0.46572
488.809	0.52465	0.24628	0.46461
489.598	0.52042	0.25436	0.46346
490.388	0.51557	0.2628	0.46219
491.177	0.51135	0.2708	0.46122
491.965	0.50654	0.27992	0.45963
492.754	0.50227	0.28883	0.45841
493.542	0.49705	0.29766	0.45707
494.33	0.49122	0.3058	0.45496
495.118	0.48586	0.31483	0.45308
495.906	0.47991	0.32389	0.45153
496.693	0.47505	0.33287	0.45008
497.481	0.46923	0.3419	0.44796
498.268	0.46371	0.35102	0.44556
499.054	0.45781	0.36004	0.44356
499.841	0.45179	0.36911	0.44183
500.627	0.44554	0.37753	0.43888
501.413	0.43988	0.38628	0.43697
502.199	0.43407	0.39497	0.43473
502.985	0.428	0.40344	0.43186
503.77	0.4219	0.41192	0.42963
504.556	0.41593	0.41984	0.4269
505.341	0.40967	0.42712	0.42405
506.125	0.40399	0.43467	0.4213
506.91	0.39772	0.44202	0.41846
507.694	0.39201	0.44907	0.41547
508.478	0.38593	0.45588	0.41256
509.262	0.38032	0.46227	0.40946
510.046	0.37478	0.46833	0.4066
510.829	0.3689	0.47372	0.40331
511.612	0.36337	0.47865	0.40025
512.395	0.35791	0.48397	0.39696
513.178	0.35242	0.48828	0.39358
513.961	0.34742	0.49229	0.39033
514.743	0.34203	0.49562	0.38675
515.525	0.33741	0.49871	0.38332
516.307	0.33201	0.50181	0.37958
517.088	0.32753	0.50418	0.37611
517.87	0.32289	0.50637	0.37249
518.651	0.31809	0.50805	0.36866
519.432	0.31359	0.50988	0.36479
520.213	0.30963	0.51116	0.36123
520.993	0.3052	0.51228	0.35723
521.773	0.30171	0.51342	0.35367
522.553	0.29766	0.51401	0.34946
523.333	0.2943	0.51462	0.3458
524.113	0.29064	0.51487	0.3416
524.892	0.28747	0.51491	0.33762
525.672	0.28447	0.51478	0.33346
526.45	0.28143	0.5146	0.32941
527.229	0.27882	0.5142	0.32529
528.008	0.27631	0.51335	0.32103
528.786	0.27408	0.51278	0.3171
529.564	0.27201	0.51183	0.3129
530.342	0.26984	0.51048	0.30854
531.119	0.26818	0.50935	0.30435
531.897	0.2667	0.50794	0.30033
532.674	0.26531	0.5065	0.29607
533.451	0.26417	0.50455	0.29154
534.228	0.26327	0.50288	0.28722
535.004	0.26255	0.50062	0.28288
535.78	0.26184	0.4987	0.27868
536.557	0.26156	0.49629	0.2742
537.332	0.2615	0.49387	0.26989
538.108	0.26161	0.49133	0.26549
538.883	0.26166	0.48889	0.26106
539.659	0.26207	0.48613	0.25666
540.433	0.26266	0.48311	0.25238
541.208	0.26333	0.48019	0.24804
541.983	0.26417	0.47721	0.24359
542.757	0.26549	0.47405	0.23922
543.531	0.26666	0.47069	0.23471
544.305	0.26829	0.46733	0.23056
545.078	0.26977	0.46402	0.22619
545.852	0.27181	0.4605	0.22194
546.625	0.2738	0.457	0.21777
547.398	0.27577	0.45323	0.21339
548.171	0.27817	0.44956	0.20921
548.943	0.28055	0.44571	0.20471
549.715	0.28318	0.44189	0.20071
550.488	0.28602	0.43781	0.19651
551.259	0.28873	0.43375	0.19254
552.031	0.29174	0.42997	0.18827
552.802	0.29486	0.42561	0.18429
553.574	0.29793	0.42143	0.18002
554.345	0.30122	0.41708	0.17591
555.115	0.30474	0.41273	0.17183
555.886	0.30839	0.40862	0.16795
556.656	0.31181	0.40416	0.16392
557.426	0.31542	0.39949	0.16002
558.196	0.31924	0.39501	0.15617
558.966	0.3231	0.39043	0.15243
559.735	0.32691	0.38594	0.1483
560.504	0.33094	0.38119	0.14461
561.273	0.33491	0.37644	0.14077
562.042	0.33893	0.37175	0.13706
562.81	0.34307	0.36695	0.13321
563.579	0.34726	0.36222	0.12959
564.347	0.35145	0.3573	0.12599
565.115	0.35571	0.35274	0.12231
565.882	0.35994	0.34787	0.11862
566.65	0.36419	0.34292	0.11499
567.417	0.36845	0.33812	0.11153
568.184	0.37283	0.33319	0.10801
568.951	0.3771	0.32839	0.10454
569.717	0.38162	0.32343	0.10119
570.484	0.38581	0.31862	0.09804
571.25	0.39026	0.31365	0.09477
572.016	0.39452	0.30875	0.09146
572.781	0.39913	0.304	0.08843
573.547	0.40347	0.29914	0.08548
574.312	0.40792	0.29438	0.08255
575.077	0.41229	0.28949	0.0797
575.842	0.41663	0.28481	0.07684
576.606	0.42099	0.28014	0.07442
577.371	0.42544	0.27539	0.07183
578.135	0.42988	0.27073	0.06939
578.899	0.43433	0.26631	0.06722
579.662	0.43878	0.26166	0.06513
580.426	0.44295	0.25698	0.06296
581.189	0.44739	0.25261	0.06113
581.952	0.45173	0.24822	0.05931
582.715	0.45611	0.24386	0.05766
583.478	0.46051	0.23962	0.05609
584.24	0.46479	0.23537	0.05494
585.002	0.46908	0.23122	0.05368
585.764	0.47335	0.22721	0.05276
586.526	0.47765	0.22323	0.05185
587.287	0.48184	0.21936	0.05122
588.048	0.48609	0.21549	0.05072
588.81	0.49036	0.21184	0.05044
589.57	0.49454	0.2082	0.05012
590.331	0.49875	0.20479	0.05033
591.091	0.50291	0.20139	0.05045
591.852	0.50698	0.19797	0.05085
592.612	0.51098	0.19464	0.05133
593.371	0.51516	0.19164	0.05234
594.131	0.51924	0.18851	0.05327
594.89	0.52315	0.18582	0.05441
595.649	0.52719	0.18286	0.05581
596.408	0.53125	0.18023	0.05741
597.167	0.5352	0.17763	0.05907
597.925	0.53898	0.17517	0.06104
598.683	0.54298	0.17289	0.06317
599.441	0.54674	0.17055	0.06552
600.199	0.55054	0.16838	0.06803
600.957	0.5543	0.16636	0.07064
601.714	0.55805	0.16443	0.07362
602.471	0.56187	0.16275	0.07658
603.228	0.56549	0.16095	0.07981
603.985	0.56921	0.15941	0.08318
604.741	0.5728	0.15795	0.08676
605.497	0.57645	0.15674	0.09057
606.253	0.57997	0.15546	0.09437
607.009	0.58359	0.15435	0.09842
607.765	0.58718	0.15337	0.10262
608.52	0.59074	0.15249	0.10702
609.275	0.59428	0.15167	0.11138
610.03	0.59791	0.1512	0.11607
610.785	0.60136	0.15062	0.12075
611.54	0.60473	0.15013	0.12565
612.294	0.60804	0.1498	0.13052
613.048	0.61168	0.14963	0.13569
613.802	0.61497	0.14942	0.14086
614.555	0.61838	0.14956	0.14616
615.309	0.62175	0.14973	0.1515
616.062	0.62494	0.14992	0.15673
616.815	0.6283	0.15017	0.16222
617.568	0.6313	0.15067	0.16767
618.32	0.63451	0.15131	0.17304
619.073	0.63772	0.15186	0.17859
619.825	0.64067	0.15255	0.1841
620.577	0.64375	0.15343	0.1895
621.328	0.6467	0.1543	0.19502
622.08	0.64962	0.15532	0.20047
622.831	0.65258	0.15648	0.20607
623.582	0.65534	0.15764	0.21143
624.333	0.65829	0.1591	0.21686
625.084	0.66101	0.1605	0.22233
625.834	0.66382	0.16201	0.22763
626.584	0.66651	0.16366	0.23285
627.334	0.66916	0.16545	0.2381
628.084	0.67187	0.16732	0.24347
628.833	0.67455	0.16943	0.24862
629.583	0.677	0.1714	0.25364
630.332	0.67957	0.17357	0.25879
631.081	0.68211	0.1758	0.26384
631.829	0.68458	0.17827	0.26893
632.578	0.68714	0.18089	0.27378
633.326	0.68956	0.18334	0.27876
634.074	0.69206	0.18615	0.28372
634.822	0.69447	0.18888	0.28855
635.569	0.69684	0.19174	0.29332
636.317	0.6991	0.19462	0.29813
637.064	0.70134	0.19761	0.30271
637.811	0.70373	0.20085	0.30745
638.557	0.70596	0.20397	0.31201
639.304	0.70819	0.20717	0.31676
640.05	0.7102	0.21054	0.32126
640.796	0.71245	0.21402	0.3257
641.542	0.71453	0.21761	0.33018
642.288	0.71645	0.22097	0.3345
643.033	0.71865	0.2247	0.33888
643.778	0.72047	0.22827	0.343
644.523	0.7226	0.232	0.34734
645.268	0.7244	0.23573	0.35146
646.012	0.72635	0.23962	0.35549
646.757	0.72841	0.24363	0.3596
647.501	0.73026	0.24752	0.36359
648.245	0.73218	0.25155	0.36762
648.988	0.73379	0.25553	0.37127
649.732	0.73571	0.25971	0.37498
650.475	0.73752	0.26393	0.37895
651.218	0.73909	0.26819	0.38254
651.961	0.74098	0.27249	0.38611
652.704	0.74254	0.27679	0.38949
653.446	0.74427	0.28109	0.39296
654.188	0.74577	0.28548	0.39614
654.93	0.74752	0.29011	0.39941
655.672	0.749	0.29453	0.40254
656.413	0.75064	0.29909	0.40574
657.155	0.75212	0.30356	0.40851
657.896	0.75356	0.3081	0.41152
658.637	0.75505	0.31279	0.41432
659.377	0.75659	0.31747	0.41711
660.118	0.75798	0.32204	0.41986
660.858	0.75954	0.3268	0.42243
661.598	0.7608	0.33149	0.42512
662.338	0.76215	0.33606	0.42751
663.078	0.76368	0.34087	0.43004
663.817	0.76499	0.3455	0.43241
664.556	0.76626	0.35014	0.43469
665.295	0.7675	0.35493	0.43688
666.034	0.76878	0.35974	0.43939
666.772	0.77009	0.36458	0.44164
667.511	0.77128	0.36915	0.44384
668.249	0.77256	0.37408	0.44609
668.987	0.77383	0.3788	0.44824
669.724	0.77503	0.38345	0.45045
670.462	0.77604	0.38813	0.45253
671.199	0.77728	0.39305	0.4547
671.936	0.77834	0.3976	0.45668
672.673	0.77943	0.4023	0.45884
673.41	0.78076	0.40689	0.46105
674.146	0.7817	0.41153	0.46297
674.882	0.78273	0.41607	0.46492
675.618	0.78391	0.42066	0.46698
676.354	0.78492	0.42532	0.46917
677.089	0.786	0.42979	0.47105
677.825	0.78691	0.43438	0.47311
678.56	0.78786	0.43873	0.475
679.295	0.78904	0.44336	0.47722
680.029	0.78998	0.44778	0.47917
680.764	0.79114	0.45207	0.48117
681.498	0.79197	0.45645	0.48314
682.232	0.79296	0.46072	0.48506
682.966	0.79396	0.46504	0.48709
683.7	0.79486	0.46899	0.48882
684.433	0.79562	0.47321	0.49077
685.166	0.79654	0.47727	0.49276
685.899	0.79746	0.48152	0.49455
686.632	0.79842	0.48558	0.4966
687.365	0.79935	0.48958	0.4986
688.097	0.80025	0.49344	0.5004
688.829	0.80098	0.49741	0.50218
689.561	0.80195	0.50132	0.50415
690.293	0.80272	0.50509	0.50597
691.024	0.8035	0.50881	0.50775
691.755	0.80436	0.51257	0.50971
692.486	0.80521	0.51626	0.51156
693.217	0.80589	0.51997	0.51359
693.948	0.8068	0.52358	0.51541
694.678	0.80746	0.52709	0.51713
695.409	0.8083	0.53057	0.51916
696.139	0.80892	0.53394	0.52077
696.868	0.80978	0.53746	0.52265
697.598	0.8105	0.54067	0.52444
698.327	0.81124	0.54395	0.52639
699.056	0.81169	0.54708	0.52799
699.785	0.81252	0.5504	0.52982
700.514	0.81332	0.55353	0.53173

## Sheet: Fig 2C CMY in air data Origin
Wavelength (nm)	Yellow	Magenta	Cyan
400.584	0.28787	0.07083	0.22488
401.398	0.28387	0.06229	0.21303
402.213	0.27811	0.05686	0.2031
403.027	0.27315	0.05159	0.19295
403.841	0.27316	0.05114	0.18498
404.654	0.27062	0.04822	0.17593
405.467	0.26722	0.04544	0.16652
406.281	0.2645	0.04327	0.15887
407.093	0.26255	0.04102	0.14884
407.906	0.26296	0.04339	0.14348
408.719	0.26121	0.04128	0.13342
409.531	0.26049	0.04342	0.12809
410.343	0.25892	0.0444	0.11923
411.154	0.25727	0.04452	0.11255
411.966	0.25601	0.04939	0.10744
412.777	0.25687	0.05006	0.10055
413.588	0.25551	0.05408	0.09567
414.399	0.25531	0.0571	0.08862
415.21	0.25521	0.06183	0.08529
416.02	0.25546	0.06675	0.08013
416.83	0.25535	0.07168	0.07578
417.64	0.25492	0.07666	0.07251
418.45	0.25606	0.08251	0.06922
419.259	0.25545	0.08788	0.06429
420.068	0.25442	0.09349	0.06255
420.877	0.25589	0.10122	0.06019
421.686	0.25603	0.10783	0.05854
422.495	0.25718	0.11545	0.05679
423.303	0.25779	0.12241	0.05695
424.111	0.25796	0.12946	0.05677
424.919	0.2586	0.13772	0.0561
425.726	0.25839	0.14405	0.05662
426.534	0.26003	0.15254	0.05799
427.341	0.26021	0.16001	0.05948
428.148	0.26011	0.16818	0.06063
428.955	0.26178	0.17615	0.06286
429.761	0.26154	0.18413	0.06601
430.567	0.26375	0.19297	0.07058
431.373	0.26348	0.19986	0.07222
432.179	0.26413	0.20838	0.07645
432.985	0.26439	0.21661	0.08086
433.79	0.26482	0.22386	0.08518
434.595	0.26614	0.23146	0.09045
435.4	0.2668	0.23957	0.09681
436.205	0.26811	0.24715	0.10214
437.009	0.26807	0.2544	0.10851
437.813	0.26819	0.26183	0.11437
438.617	0.26975	0.2688	0.12147
439.421	0.27097	0.2772	0.12826
440.224	0.27085	0.28307	0.13462
441.028	0.27081	0.28887	0.14273
441.831	0.27269	0.29607	0.14934
442.633	0.27167	0.30116	0.15709
443.436	0.27222	0.30699	0.16227
444.238	0.27206	0.31335	0.1694
445.041	0.27166	0.31801	0.17622
445.842	0.27335	0.32281	0.18465
446.644	0.2739	0.32751	0.19083
447.446	0.27482	0.33207	0.19807
448.247	0.27406	0.33605	0.20484
449.048	0.27579	0.34111	0.21266
449.849	0.27625	0.34572	0.22035
450.649	0.27611	0.34741	0.22645
451.449	0.27694	0.35139	0.23351
452.25	0.2772	0.35453	0.24014
453.049	0.27708	0.35648	0.24625
453.849	0.27769	0.35938	0.25345
454.648	0.27872	0.36135	0.25967
455.448	0.2787	0.36386	0.26462
456.247	0.27951	0.36536	0.27113
457.045	0.28051	0.36732	0.27786
457.844	0.28221	0.36934	0.28378
458.642	0.28095	0.37065	0.28906
459.44	0.28183	0.37095	0.29618
460.238	0.28366	0.37278	0.30221
461.036	0.28234	0.37167	0.30645
461.833	0.28477	0.37425	0.31242
462.63	0.28484	0.3746	0.31782
463.427	0.28579	0.37424	0.32114
464.224	0.28644	0.37391	0.32745
465.02	0.28684	0.37422	0.33157
465.816	0.28805	0.3743	0.3367
466.612	0.2887	0.37484	0.34111
467.408	0.28974	0.37437	0.3456
468.204	0.28994	0.37372	0.34958
468.999	0.29217	0.37282	0.35358
469.794	0.29213	0.37237	0.35707
470.589	0.29381	0.37172	0.36069
471.384	0.29426	0.37025	0.36454
472.178	0.29533	0.37041	0.3683
472.972	0.29695	0.36827	0.37186
473.766	0.29772	0.36726	0.37369
474.56	0.29914	0.36565	0.37715
475.354	0.30016	0.3644	0.37959
476.147	0.30184	0.36265	0.38262
476.94	0.30281	0.36072	0.38487
477.733	0.30444	0.35957	0.38814
478.525	0.30546	0.35706	0.39023
479.318	0.30616	0.35437	0.39251
480.11	0.30841	0.35304	0.39487
480.902	0.30955	0.35128	0.39697
481.694	0.31076	0.3492	0.39813
482.485	0.31184	0.34668	0.40031
483.276	0.31376	0.34472	0.40185
484.067	0.31502	0.34229	0.40403
484.858	0.31619	0.33973	0.40483
485.649	0.31814	0.33725	0.40611
486.439	0.31919	0.33434	0.40751
487.229	0.32063	0.33186	0.40802
488.019	0.32261	0.32917	0.40892
488.809	0.32364	0.32663	0.4097
489.598	0.3252	0.32363	0.41032
490.388	0.32672	0.3207	0.41067
491.177	0.32838	0.31797	0.41086
491.965	0.32988	0.31524	0.41138
492.754	0.33148	0.31187	0.4113
493.542	0.33291	0.3091	0.41082
494.33	0.33429	0.30605	0.41103
495.118	0.33611	0.30309	0.4109
495.906	0.33779	0.29992	0.41055
496.693	0.33934	0.29666	0.40963
497.481	0.34141	0.29365	0.40921
498.268	0.34347	0.29076	0.40825
499.054	0.34474	0.28752	0.40722
499.841	0.34656	0.28405	0.40652
500.627	0.34835	0.28106	0.40522
501.413	0.35028	0.27808	0.40411
502.199	0.35187	0.27445	0.40233
502.985	0.35427	0.27194	0.40115
503.77	0.35607	0.26863	0.3993
504.556	0.35743	0.26598	0.39756
505.341	0.35934	0.26267	0.39563
506.125	0.36128	0.25944	0.39388
506.91	0.36355	0.25648	0.39158
507.694	0.36521	0.25393	0.38938
508.478	0.36724	0.25053	0.38696
509.262	0.36885	0.24739	0.3844
510.046	0.37104	0.24478	0.38219
510.829	0.37287	0.24188	0.37968
511.612	0.37449	0.23882	0.37713
512.395	0.37658	0.23613	0.37449
513.178	0.37866	0.2333	0.37153
513.961	0.38026	0.23063	0.3686
514.743	0.38205	0.22806	0.36575
515.525	0.38392	0.22555	0.3626
516.307	0.3859	0.22292	0.35929
517.088	0.38749	0.22056	0.35626
517.87	0.38944	0.21815	0.35331
518.651	0.39118	0.21586	0.34993
519.432	0.39264	0.21375	0.34653
520.213	0.39442	0.2113	0.34325
520.993	0.39609	0.20947	0.34001
521.773	0.39748	0.20703	0.33619
522.553	0.39902	0.20532	0.33258
523.333	0.40032	0.20346	0.32914
524.113	0.40162	0.20165	0.32533
524.892	0.40297	0.20001	0.32167
525.672	0.40394	0.19852	0.31795
526.45	0.40539	0.19687	0.31417
527.229	0.4065	0.19536	0.31027
528.008	0.40763	0.19432	0.3065
528.786	0.40877	0.19309	0.30284
529.564	0.40998	0.19213	0.29922
530.342	0.41105	0.191	0.29517
531.119	0.41209	0.1901	0.2914
531.897	0.41292	0.18908	0.28734
532.674	0.41405	0.18829	0.28348
533.451	0.41485	0.18761	0.27961
534.228	0.41577	0.18701	0.2756
535.004	0.41649	0.18627	0.27165
535.78	0.41741	0.18587	0.26774
536.557	0.418	0.18543	0.26362
537.332	0.41857	0.18521	0.25983
538.108	0.41919	0.18493	0.25586
538.883	0.41991	0.18484	0.252
539.659	0.42047	0.18476	0.24816
540.433	0.42107	0.18477	0.24423
541.208	0.42182	0.1849	0.2405
541.983	0.42223	0.18488	0.23633
542.757	0.42281	0.18508	0.2325
543.531	0.42337	0.18548	0.22865
544.305	0.42377	0.18561	0.22492
545.078	0.42426	0.18591	0.22106
545.852	0.42489	0.18624	0.21726
546.625	0.42526	0.1867	0.21349
547.398	0.42559	0.18709	0.20975
548.171	0.42599	0.18758	0.20603
548.943	0.42645	0.18809	0.2025
549.715	0.42657	0.18887	0.19872
550.488	0.42698	0.18955	0.19525
551.259	0.42716	0.19021	0.19155
552.031	0.42715	0.191	0.18791
552.802	0.42744	0.19188	0.18449
553.574	0.42753	0.19272	0.18096
554.345	0.42756	0.19369	0.17746
555.115	0.42761	0.19451	0.17402
555.886	0.42781	0.1956	0.17071
556.656	0.42789	0.19653	0.16723
557.426	0.42795	0.19736	0.16384
558.196	0.42771	0.19837	0.16062
558.966	0.42779	0.1995	0.15758
559.735	0.42767	0.20061	0.15446
560.504	0.42751	0.20165	0.15139
561.273	0.42746	0.20283	0.14856
562.042	0.42721	0.20412	0.1457
562.81	0.42695	0.20529	0.1428
563.579	0.42655	0.20647	0.13991
564.347	0.42607	0.20771	0.13728
565.115	0.42553	0.20897	0.13464
565.882	0.425	0.21013	0.13199
566.65	0.42455	0.21181	0.12968
567.417	0.42391	0.21296	0.1272
568.184	0.42323	0.21442	0.12497
568.951	0.42255	0.21565	0.12276
569.717	0.42194	0.21721	0.12068
570.484	0.42125	0.21857	0.11871
571.25	0.42052	0.22006	0.11709
572.016	0.41997	0.2216	0.11537
572.781	0.41913	0.22313	0.11372
573.547	0.41853	0.22482	0.11238
574.312	0.41757	0.2263	0.11087
575.077	0.41695	0.22813	0.10979
575.842	0.41617	0.22967	0.10852
576.606	0.4153	0.23135	0.10755
577.371	0.41448	0.23313	0.10671
578.135	0.41356	0.23477	0.10594
578.899	0.41264	0.23661	0.10541
579.662	0.41172	0.23857	0.10487
580.426	0.41097	0.24034	0.10454
581.189	0.41009	0.24222	0.10428
581.952	0.40926	0.24434	0.10416
582.715	0.40836	0.24646	0.10436
583.478	0.40767	0.24851	0.10445
584.24	0.407	0.25059	0.10478
585.002	0.40628	0.25279	0.10514
585.764	0.40568	0.25506	0.10583
586.526	0.40512	0.25734	0.10645
587.287	0.4047	0.25959	0.10739
588.048	0.40414	0.26188	0.10831
588.81	0.40378	0.26447	0.1096
589.57	0.40342	0.2668	0.11084
590.331	0.40325	0.26937	0.11235
591.091	0.40298	0.27185	0.11396
591.852	0.40279	0.27452	0.11577
592.612	0.40267	0.27716	0.11756
593.371	0.40256	0.27982	0.11937
594.131	0.40248	0.28262	0.12153
594.89	0.40262	0.2856	0.12388
595.649	0.4028	0.28846	0.12618
596.408	0.40301	0.29144	0.12853
597.167	0.40323	0.29445	0.13114
597.925	0.4037	0.29739	0.13375
598.683	0.4042	0.30048	0.13658
599.441	0.40469	0.30351	0.13943
600.199	0.4055	0.30664	0.1426
600.957	0.40616	0.30971	0.14558
601.714	0.40693	0.31286	0.14871
602.471	0.40776	0.31597	0.15216
603.228	0.40876	0.31921	0.15557
603.985	0.40986	0.32217	0.15904
604.741	0.4109	0.32543	0.16265
605.497	0.41231	0.32867	0.1664
606.253	0.41351	0.33191	0.17013
607.009	0.41503	0.33531	0.17407
607.765	0.41652	0.33872	0.17802
608.52	0.41801	0.34192	0.18207
609.275	0.41966	0.34533	0.18605
610.03	0.42121	0.3486	0.18999
610.785	0.42306	0.35196	0.19416
611.54	0.42478	0.3554	0.19845
612.294	0.42656	0.35863	0.20247
613.048	0.42824	0.36191	0.20659
613.802	0.43026	0.36514	0.21089
614.555	0.43225	0.36851	0.21525
615.309	0.4343	0.3719	0.21953
616.062	0.43617	0.37488	0.22372
616.815	0.43836	0.37831	0.22816
617.568	0.44045	0.38147	0.23248
618.32	0.4426	0.38463	0.23692
619.073	0.44483	0.38782	0.2413
619.825	0.44697	0.39084	0.24564
620.577	0.44944	0.39394	0.2501
621.328	0.4516	0.39707	0.25451
622.08	0.45404	0.40014	0.25885
622.831	0.4564	0.40314	0.26338
623.582	0.45866	0.4061	0.26766
624.333	0.461	0.4091	0.27191
625.084	0.46336	0.41209	0.27616
625.834	0.46575	0.41496	0.28043
626.584	0.46808	0.41784	0.28468
627.334	0.4705	0.42075	0.28891
628.084	0.47281	0.4237	0.29322
628.833	0.47522	0.42659	0.29741
629.583	0.47754	0.42948	0.30165
630.332	0.47999	0.43236	0.30587
631.081	0.48244	0.43516	0.30999
631.829	0.48494	0.43815	0.31423
632.578	0.48753	0.44092	0.31827
633.326	0.48997	0.4437	0.32246
634.074	0.49258	0.44667	0.32664
634.822	0.49515	0.44923	0.3307
635.569	0.49781	0.45208	0.33482
636.317	0.50043	0.45493	0.33893
637.064	0.50315	0.45756	0.34291
637.811	0.50576	0.46026	0.34691
638.557	0.5084	0.46289	0.35092
639.304	0.51124	0.46553	0.35485
640.05	0.51384	0.46794	0.35868
640.796	0.51678	0.47072	0.36261
641.542	0.51947	0.47328	0.36652
642.288	0.52215	0.47587	0.37028
643.033	0.52487	0.47833	0.37403
643.778	0.52755	0.48091	0.37774
644.523	0.53034	0.48356	0.38147
645.268	0.5332	0.48611	0.38518
646.012	0.53594	0.48877	0.38871
646.757	0.53867	0.49117	0.39229
647.501	0.5414	0.49373	0.39584
648.245	0.54429	0.49634	0.39933
648.988	0.54708	0.49873	0.40284
649.732	0.54986	0.50125	0.40603
650.475	0.55269	0.5036	0.4095
651.218	0.5555	0.50598	0.41262
651.961	0.55834	0.50841	0.41594
652.704	0.56118	0.51074	0.41924
653.446	0.56408	0.51292	0.42249
654.188	0.56688	0.51523	0.42567
654.93	0.56964	0.5175	0.4287
655.672	0.57263	0.51972	0.43207
656.413	0.57551	0.52176	0.43503
657.155	0.57848	0.52418	0.43827
657.896	0.58135	0.52636	0.44139
658.637	0.58431	0.52847	0.44448
659.377	0.5872	0.5306	0.4475
660.118	0.59008	0.53279	0.45054
660.858	0.59289	0.53501	0.45346
661.598	0.59586	0.5371	0.45649
662.338	0.5988	0.53937	0.45942
663.078	0.60155	0.54142	0.4621
663.817	0.60433	0.54356	0.46505
664.556	0.6072	0.54567	0.46783
665.295	0.61009	0.54779	0.47046
666.034	0.61293	0.54983	0.47313
666.772	0.61544	0.55178	0.47579
667.511	0.61824	0.55385	0.47839
668.249	0.62089	0.55578	0.48096
668.987	0.62361	0.55788	0.4836
669.724	0.62619	0.55969	0.48616
670.462	0.62891	0.56164	0.48867
671.199	0.63152	0.56359	0.49132
671.936	0.63416	0.56555	0.49393
672.673	0.63674	0.56743	0.49656
673.41	0.63936	0.56918	0.49911
674.146	0.64205	0.5713	0.50174
674.882	0.64462	0.57309	0.50434
675.618	0.64731	0.57499	0.50691
676.354	0.64978	0.57677	0.50955
677.089	0.65232	0.5787	0.51203
677.825	0.65492	0.58052	0.51457
678.56	0.65747	0.5824	0.51709
679.295	0.66003	0.58425	0.51952
680.029	0.6624	0.58599	0.52191
680.764	0.66474	0.5877	0.52405
681.498	0.66732	0.58937	0.52641
682.232	0.66968	0.5913	0.52875
682.966	0.67193	0.59324	0.53099
683.7	0.67417	0.59478	0.5332
684.433	0.67651	0.59651	0.53545
685.166	0.67872	0.59837	0.53761
685.899	0.68103	0.60013	0.53987
686.632	0.68306	0.60174	0.54197
687.365	0.68526	0.60353	0.54411
688.097	0.68733	0.60526	0.5463
688.829	0.68938	0.60702	0.54851
689.561	0.69136	0.60859	0.55058
690.293	0.69345	0.61047	0.55275
691.024	0.69532	0.61203	0.55474
691.755	0.69726	0.61369	0.5569
692.486	0.69934	0.61543	0.559
693.217	0.70127	0.61711	0.56128
693.948	0.70322	0.61874	0.56335
694.678	0.70526	0.62032	0.56537
695.409	0.70709	0.62197	0.56737
696.139	0.70903	0.62351	0.56954
696.868	0.71092	0.62496	0.57139
697.598	0.71275	0.62644	0.57333
698.327	0.71458	0.62796	0.57539
699.056	0.71636	0.62952	0.57723
699.785	0.71823	0.63094	0.57925
700.514	0.71995	0.63248	0.5811

## Sheet: Fig 3B RGB OnOff Data Origin
Wavelength (nm)	Red Off	Red On	Green Off	Green On	Blue Off	Blue On
400.584	0.54011	0.36658	0.53537	0.38151	0.48676	0.20021
401.398	0.53935	0.36412	0.53524	0.37934	0.48457	0.19337
402.213	0.53805	0.3621	0.53256	0.37638	0.48086	0.19125
403.027	0.53601	0.36487	0.53067	0.37008	0.4795	0.18957
403.841	0.53435	0.36412	0.53068	0.36875	0.47474	0.18107
404.654	0.53346	0.36068	0.52928	0.3668	0.47221	0.1747
405.467	0.53334	0.3615	0.52592	0.36214	0.46875	0.17454
406.281	0.53058	0.36097	0.52587	0.35899	0.46603	0.16916
407.093	0.52892	0.35903	0.52374	0.35737	0.46297	0.16328
407.906	0.52829	0.35974	0.52419	0.35512	0.46142	0.16218
408.719	0.52681	0.36043	0.52067	0.35232	0.45867	0.15824
409.531	0.52558	0.35765	0.51878	0.34847	0.45611	0.15495
410.343	0.52342	0.35634	0.51746	0.34695	0.45273	0.15168
411.154	0.52292	0.35458	0.5155	0.34468	0.45194	0.15215
411.966	0.52062	0.35559	0.51413	0.34282	0.44909	0.15013
412.777	0.51926	0.35419	0.51169	0.33969	0.44627	0.14877
413.588	0.51781	0.35325	0.51037	0.33756	0.44425	0.14878
414.399	0.51535	0.35014	0.50727	0.33473	0.44168	0.14792
415.21	0.51474	0.35071	0.50588	0.33328	0.43993	0.14772
416.02	0.5135	0.35059	0.50506	0.33148	0.43954	0.14863
416.83	0.51236	0.34778	0.50293	0.32859	0.43738	0.14837
417.64	0.50994	0.34883	0.50127	0.32624	0.43563	0.15408
418.45	0.50865	0.34689	0.49844	0.32427	0.43413	0.15484
419.259	0.50655	0.34519	0.49671	0.32119	0.43233	0.15707
420.068	0.50571	0.34247	0.49531	0.31958	0.43184	0.16051
420.877	0.50376	0.34168	0.49175	0.31867	0.42959	0.16459
421.686	0.50314	0.33969	0.49058	0.31565	0.4291	0.16898
422.495	0.50051	0.33851	0.4874	0.31345	0.42722	0.17401
423.303	0.49988	0.33661	0.48514	0.31185	0.42667	0.1796
424.111	0.49932	0.3331	0.48359	0.31046	0.42568	0.18548
424.919	0.49775	0.33033	0.48081	0.30808	0.42398	0.19361
425.726	0.49584	0.32966	0.47794	0.30676	0.42337	0.19986
426.534	0.49351	0.32781	0.47586	0.3045	0.42217	0.21035
427.341	0.49289	0.32539	0.47409	0.30347	0.42238	0.21791
428.148	0.49208	0.3235	0.47153	0.30183	0.42184	0.22741
428.955	0.49043	0.32164	0.46973	0.29863	0.41998	0.23971
429.761	0.48794	0.32086	0.46659	0.29732	0.42008	0.25155
430.567	0.48745	0.31812	0.46499	0.29638	0.4201	0.26251
431.373	0.48525	0.31747	0.46379	0.29425	0.41983	0.27658
432.179	0.4836	0.31625	0.46085	0.29294	0.41898	0.28995
432.985	0.48305	0.31401	0.45957	0.29102	0.41828	0.30354
433.79	0.48117	0.31295	0.45807	0.28938	0.419	0.3183
434.595	0.47988	0.31243	0.45574	0.28741	0.41876	0.33193
435.4	0.47888	0.30998	0.45395	0.28549	0.41861	0.34711
436.205	0.47697	0.30984	0.4526	0.28322	0.41833	0.36145
437.009	0.47687	0.30958	0.45089	0.28148	0.4179	0.37388
437.813	0.47522	0.30748	0.45059	0.27935	0.41802	0.38761
438.617	0.47348	0.3067	0.44893	0.27859	0.41716	0.40123
439.421	0.47179	0.30736	0.44709	0.2761	0.41729	0.41346
440.224	0.47098	0.30457	0.44637	0.27444	0.41692	0.42332
441.028	0.46848	0.30596	0.44409	0.27224	0.41593	0.43542
441.831	0.46781	0.30523	0.44416	0.27134	0.41616	0.44675
442.633	0.46712	0.30272	0.44328	0.26805	0.41641	0.45534
443.436	0.46549	0.30232	0.44307	0.26673	0.41598	0.46446
444.238	0.46332	0.30135	0.4425	0.26524	0.41502	0.47394
445.041	0.46221	0.30027	0.44134	0.26277	0.41541	0.48252
445.842	0.46186	0.30007	0.44095	0.26033	0.41447	0.49071
446.644	0.45914	0.29903	0.43975	0.25931	0.41331	0.49796
447.446	0.45806	0.29942	0.43929	0.25605	0.41255	0.50686
448.247	0.45689	0.29737	0.43941	0.25428	0.41263	0.51545
449.048	0.45516	0.29837	0.43865	0.25083	0.4127	0.52183
449.849	0.45407	0.29866	0.43825	0.24885	0.41141	0.53081
450.649	0.45271	0.29558	0.43752	0.24621	0.41119	0.53696
451.449	0.45171	0.29834	0.43768	0.24399	0.41089	0.54445
452.25	0.45089	0.29818	0.43756	0.24058	0.41019	0.55166
453.049	0.44855	0.29635	0.4365	0.23895	0.40944	0.55811
453.849	0.44735	0.29582	0.43541	0.2356	0.40874	0.56588
454.648	0.44606	0.29749	0.43654	0.23293	0.40902	0.57346
455.448	0.44499	0.29843	0.43542	0.23039	0.40817	0.58019
456.247	0.44345	0.29869	0.43533	0.22842	0.40741	0.58884
457.045	0.44141	0.29871	0.43535	0.22501	0.4073	0.5979
457.844	0.43972	0.29907	0.43573	0.22353	0.40584	0.60446
458.642	0.43937	0.30048	0.43487	0.22159	0.40628	0.61334
459.44	0.43811	0.29881	0.43553	0.22001	0.40571	0.62113
460.238	0.43651	0.30056	0.43519	0.21879	0.40486	0.63041
461.036	0.435	0.30199	0.43522	0.21726	0.40514	0.63947
461.833	0.43427	0.30254	0.43551	0.21698	0.4046	0.65029
462.63	0.43261	0.30212	0.43524	0.21712	0.40379	0.65943
463.427	0.43118	0.30241	0.43538	0.21644	0.40365	0.66754
464.224	0.42994	0.30329	0.43558	0.21704	0.40295	0.6765
465.02	0.42939	0.30532	0.43552	0.21709	0.40284	0.6861
465.816	0.4279	0.3053	0.43465	0.21862	0.40251	0.69574
466.612	0.4262	0.30611	0.43498	0.21879	0.40225	0.70449
467.408	0.42585	0.30663	0.43531	0.22124	0.40202	0.71238
468.204	0.42424	0.30695	0.43551	0.22302	0.40172	0.71979
468.999	0.42217	0.30772	0.4344	0.22572	0.40094	0.72824
469.794	0.42175	0.30775	0.43469	0.22845	0.40119	0.73455
470.589	0.41956	0.3102	0.43443	0.23185	0.3999	0.74122
471.384	0.41914	0.31054	0.43476	0.23504	0.39979	0.74829
472.178	0.41704	0.31134	0.43392	0.24003	0.39908	0.75339
472.972	0.41577	0.31294	0.43384	0.24397	0.39862	0.75856
473.766	0.41501	0.31315	0.43385	0.2492	0.39821	0.76212
474.56	0.41364	0.31339	0.43341	0.2546	0.39772	0.7674
475.354	0.41146	0.31517	0.43295	0.26044	0.39707	0.77022
476.147	0.41063	0.31559	0.43319	0.26631	0.39633	0.77292
476.94	0.40983	0.31642	0.43272	0.2738	0.39576	0.77517
477.733	0.40858	0.31727	0.43301	0.28124	0.39529	0.77786
478.525	0.40697	0.31752	0.43289	0.28873	0.39445	0.77843
479.318	0.40591	0.32033	0.43223	0.29787	0.39343	0.7807
480.11	0.40492	0.32153	0.43226	0.30654	0.39245	0.78322
480.902	0.40357	0.32132	0.43165	0.31629	0.39213	0.78306
481.694	0.40232	0.32252	0.43189	0.32647	0.39092	0.78453
482.485	0.40097	0.32348	0.43151	0.3373	0.39	0.78427
483.276	0.3992	0.32457	0.43133	0.34763	0.38897	0.78555
484.067	0.39778	0.32485	0.43064	0.35918	0.38845	0.78509
484.858	0.3966	0.32695	0.43058	0.37071	0.38767	0.78594
485.649	0.39581	0.3271	0.43064	0.38254	0.38712	0.78569
486.439	0.39437	0.32799	0.43039	0.39468	0.38594	0.78527
487.229	0.39342	0.32881	0.43009	0.40649	0.38489	0.7851
488.019	0.39178	0.32984	0.43006	0.41875	0.38388	0.78428
488.809	0.39051	0.33059	0.42986	0.42974	0.38324	0.78443
489.598	0.38921	0.33145	0.42957	0.44137	0.38184	0.78408
490.388	0.38773	0.33194	0.42971	0.45241	0.38121	0.7836
491.177	0.38689	0.33361	0.42947	0.46234	0.3804	0.78216
491.965	0.38519	0.33417	0.42897	0.47242	0.37938	0.78248
492.754	0.38417	0.33477	0.42892	0.48168	0.37854	0.78132
493.542	0.38303	0.33677	0.42911	0.49036	0.37743	0.78131
494.33	0.38176	0.33678	0.42864	0.49857	0.37665	0.7799
495.118	0.38044	0.33772	0.42862	0.50638	0.3755	0.77856
495.906	0.37911	0.33781	0.42846	0.51415	0.37456	0.77762
496.693	0.37787	0.33862	0.42835	0.52112	0.37408	0.77583
497.481	0.37646	0.34	0.4283	0.52772	0.37287	0.77431
498.268	0.37544	0.34033	0.42823	0.5341	0.37213	0.77284
499.054	0.37398	0.34071	0.42789	0.54009	0.37074	0.77172
499.841	0.37282	0.34226	0.42811	0.54636	0.37018	0.7707
500.627	0.37174	0.3427	0.4278	0.55214	0.36923	0.76921
501.413	0.37063	0.34331	0.42742	0.55758	0.36848	0.76764
502.199	0.36928	0.34392	0.42715	0.56345	0.36751	0.76647
502.985	0.36807	0.34449	0.42711	0.56861	0.36653	0.76443
503.77	0.36692	0.34526	0.42687	0.57402	0.36554	0.76267
504.556	0.36588	0.34577	0.42664	0.57929	0.36471	0.76107
505.341	0.3644	0.34622	0.42608	0.58447	0.36373	0.75927
506.125	0.36345	0.34708	0.42584	0.58961	0.36265	0.75718
506.91	0.36208	0.347	0.42549	0.59529	0.36194	0.75503
507.694	0.36128	0.3478	0.42508	0.60034	0.36127	0.75315
508.478	0.36013	0.34833	0.42468	0.60588	0.3603	0.7512
509.262	0.35905	0.34872	0.42443	0.61113	0.35941	0.74849
510.046	0.35797	0.34955	0.42401	0.61698	0.35857	0.74695
510.829	0.35707	0.34982	0.42345	0.62247	0.3577	0.74478
511.612	0.35594	0.3504	0.42304	0.6284	0.35684	0.74249
512.395	0.35496	0.35089	0.42253	0.63459	0.35608	0.74021
513.178	0.35398	0.35138	0.42216	0.6406	0.35504	0.73856
513.961	0.35287	0.35157	0.42158	0.64707	0.35432	0.73629
514.743	0.35204	0.3521	0.4212	0.65337	0.35357	0.73371
515.525	0.35096	0.35274	0.42057	0.65967	0.35272	0.73188
516.307	0.35018	0.35313	0.42031	0.66644	0.3519	0.72941
517.088	0.34943	0.35369	0.41977	0.67333	0.35114	0.72705
517.87	0.34833	0.35411	0.41919	0.67979	0.35025	0.72403
518.651	0.34749	0.35438	0.41886	0.6867	0.3493	0.72137
519.432	0.34673	0.35482	0.41815	0.69346	0.34855	0.71874
520.213	0.34581	0.355	0.41757	0.70034	0.3477	0.71611
520.993	0.34491	0.35526	0.41696	0.70664	0.34679	0.71282
521.773	0.3441	0.35559	0.4163	0.71344	0.34601	0.71012
522.553	0.34323	0.35625	0.41578	0.71955	0.34521	0.70721
523.333	0.34243	0.35681	0.41535	0.72554	0.34463	0.70459
524.113	0.3416	0.35711	0.41491	0.73136	0.34383	0.7017
524.892	0.34074	0.3579	0.41413	0.73672	0.34272	0.69903
525.672	0.33999	0.35857	0.41358	0.74141	0.34224	0.69669
526.45	0.33924	0.35903	0.41311	0.74612	0.3414	0.69359
527.229	0.33858	0.35971	0.41257	0.75026	0.34062	0.69115
528.008	0.33782	0.36036	0.41184	0.75397	0.33987	0.68821
528.786	0.33695	0.36114	0.41137	0.75716	0.33899	0.6852
529.564	0.33625	0.3616	0.41079	0.76002	0.33828	0.68224
530.342	0.33559	0.36247	0.41014	0.76247	0.33756	0.67914
531.119	0.33496	0.36297	0.40972	0.76453	0.33696	0.67607
531.897	0.33425	0.3637	0.40906	0.7662	0.33612	0.67272
532.674	0.33359	0.36428	0.40871	0.7678	0.33576	0.66982
533.451	0.33297	0.36477	0.40812	0.76878	0.33483	0.66645
534.228	0.33236	0.36569	0.40742	0.76978	0.33423	0.66329
535.004	0.33173	0.36646	0.40699	0.77031	0.33355	0.65971
535.78	0.33119	0.36758	0.4066	0.77064	0.33301	0.65657
536.557	0.33077	0.36835	0.40624	0.77086	0.33246	0.65347
537.332	0.33041	0.36955	0.40582	0.77061	0.33182	0.65055
538.108	0.32992	0.37041	0.40533	0.7703	0.33144	0.64727
538.883	0.32948	0.37145	0.40489	0.76961	0.33087	0.64399
539.659	0.32899	0.37256	0.40448	0.76925	0.33035	0.64089
540.433	0.32857	0.37414	0.40412	0.76835	0.32976	0.6379
541.208	0.3281	0.37515	0.40357	0.76749	0.32931	0.63443
541.983	0.32776	0.37668	0.40319	0.76651	0.32884	0.63142
542.757	0.32741	0.37775	0.40284	0.76551	0.32828	0.62809
543.531	0.32701	0.37927	0.40245	0.76415	0.32797	0.62474
544.305	0.32653	0.38091	0.40198	0.763	0.32747	0.6216
545.078	0.3263	0.38248	0.4016	0.76159	0.32697	0.61844
545.852	0.32595	0.38426	0.40119	0.7602	0.32654	0.61485
546.625	0.32552	0.38572	0.40071	0.75842	0.32607	0.61122
547.398	0.32514	0.38759	0.40032	0.75694	0.3256	0.6079
548.171	0.32481	0.38943	0.39978	0.75515	0.32511	0.6048
548.943	0.32436	0.39148	0.39946	0.7535	0.32482	0.60143
549.715	0.32398	0.39362	0.39899	0.75163	0.32423	0.59825
550.488	0.32361	0.39576	0.3985	0.74973	0.32386	0.59514
551.259	0.32331	0.39783	0.39811	0.74797	0.32337	0.59206
552.031	0.32301	0.40049	0.39763	0.74594	0.32295	0.58933
552.802	0.32273	0.4028	0.39728	0.74368	0.3226	0.58613
553.574	0.3222	0.40552	0.39684	0.74169	0.32208	0.58355
554.345	0.3219	0.40813	0.39647	0.73943	0.32175	0.58107
555.115	0.32166	0.411	0.39608	0.73733	0.32131	0.57843
555.886	0.32143	0.41383	0.39567	0.73514	0.32103	0.57599
556.656	0.32113	0.4167	0.39518	0.73308	0.32057	0.5735
557.426	0.32077	0.41949	0.39467	0.73087	0.32019	0.57105
558.196	0.32038	0.4224	0.39419	0.72842	0.31979	0.56846
558.966	0.32015	0.42548	0.39386	0.72607	0.31939	0.56607
559.735	0.31977	0.42849	0.39347	0.72389	0.31904	0.56411
560.504	0.3195	0.43183	0.39304	0.72163	0.31861	0.56222
561.273	0.31908	0.43493	0.3926	0.7194	0.31816	0.56002
562.042	0.31876	0.43827	0.39213	0.71726	0.3178	0.55836
562.81	0.31855	0.44149	0.39175	0.71485	0.31749	0.55672
563.579	0.31825	0.44508	0.39148	0.71262	0.31712	0.55534
564.347	0.31801	0.44854	0.39101	0.7104	0.31672	0.55373
565.115	0.31766	0.45215	0.39066	0.70843	0.31634	0.55275
565.882	0.31738	0.45564	0.39027	0.70611	0.31597	0.55171
566.65	0.31707	0.45965	0.38999	0.70387	0.31559	0.55094
567.417	0.31677	0.46328	0.38942	0.70165	0.31527	0.55016
568.184	0.3166	0.46702	0.38912	0.69965	0.31501	0.54982
568.951	0.31622	0.47119	0.38879	0.69733	0.31467	0.5494
569.717	0.31608	0.47489	0.38842	0.69498	0.31439	0.549
570.484	0.31577	0.47869	0.38809	0.69279	0.31413	0.54883
571.25	0.31569	0.48279	0.38773	0.69051	0.31377	0.54886
572.016	0.31532	0.48683	0.38733	0.68811	0.31353	0.54909
572.781	0.31518	0.4908	0.38703	0.68577	0.31317	0.54927
573.547	0.31492	0.49463	0.38668	0.68334	0.3128	0.54953
574.312	0.31474	0.49844	0.38637	0.68089	0.31247	0.55
575.077	0.3145	0.50245	0.38593	0.6783	0.31218	0.55055
575.842	0.31422	0.50654	0.38563	0.6757	0.31181	0.55122
576.606	0.31414	0.51053	0.38533	0.67308	0.31157	0.55184
577.371	0.31399	0.5145	0.38504	0.67031	0.31129	0.55296
578.135	0.31377	0.51859	0.38471	0.66762	0.31096	0.55392
578.899	0.3136	0.52248	0.38445	0.66478	0.31074	0.55508
579.662	0.31342	0.52643	0.38414	0.66188	0.31035	0.55633
580.426	0.31338	0.53074	0.38389	0.65885	0.31013	0.55764
581.189	0.31331	0.5347	0.38369	0.65567	0.30989	0.55907
581.952	0.31315	0.53866	0.38333	0.65275	0.30964	0.5603
582.715	0.31301	0.54278	0.38303	0.64952	0.30942	0.56219
583.478	0.31306	0.54695	0.38282	0.64637	0.30918	0.56387
584.24	0.31292	0.5513	0.38264	0.64294	0.30891	0.56581
585.002	0.31276	0.55522	0.38227	0.63958	0.30871	0.56781
585.764	0.31283	0.55955	0.38206	0.63617	0.30855	0.56981
586.526	0.31266	0.56363	0.38177	0.63258	0.30834	0.57177
587.287	0.31259	0.56762	0.38156	0.62898	0.30806	0.57371
588.048	0.31262	0.57159	0.38144	0.62537	0.30788	0.57576
588.81	0.3126	0.5756	0.38127	0.62157	0.30769	0.57779
589.57	0.31259	0.57946	0.38096	0.618	0.30741	0.57984
590.331	0.31248	0.58351	0.3806	0.61414	0.30717	0.58191
591.091	0.31243	0.58742	0.38038	0.61055	0.30697	0.58421
591.852	0.31245	0.59097	0.3802	0.60674	0.30674	0.58636
592.612	0.31244	0.59505	0.37999	0.60286	0.30664	0.5886
593.371	0.31245	0.5987	0.37973	0.59895	0.3065	0.59073
594.131	0.31241	0.6025	0.37961	0.59531	0.30628	0.59331
594.89	0.31245	0.60596	0.37932	0.5915	0.30611	0.59515
595.649	0.31245	0.60979	0.37915	0.58775	0.30592	0.59769
596.408	0.31236	0.61342	0.379	0.58398	0.30576	0.59997
597.167	0.31248	0.61706	0.37887	0.58028	0.30569	0.60229
597.925	0.3125	0.6209	0.37864	0.57659	0.30549	0.60479
598.683	0.31243	0.62468	0.3785	0.57299	0.30532	0.60741
599.441	0.31245	0.62803	0.37839	0.56937	0.30521	0.60974
600.199	0.31267	0.63157	0.37832	0.56584	0.30515	0.61212
600.957	0.31266	0.63498	0.37806	0.5624	0.30504	0.61447
601.714	0.31271	0.63854	0.37798	0.55914	0.30489	0.61701
602.471	0.31273	0.64181	0.3778	0.55579	0.30484	0.6194
603.228	0.31284	0.64522	0.37768	0.55276	0.30482	0.62172
603.985	0.31288	0.64844	0.37754	0.54952	0.30457	0.62414
604.741	0.31294	0.65181	0.37748	0.54664	0.3046	0.62629
605.497	0.31301	0.65499	0.37743	0.54372	0.30446	0.62887
606.253	0.31304	0.65828	0.37719	0.54095	0.30451	0.63126
607.009	0.31306	0.66159	0.3772	0.53845	0.30434	0.63369
607.765	0.31312	0.66473	0.37718	0.53593	0.30439	0.63598
608.52	0.31315	0.66806	0.37704	0.53352	0.3042	0.63852
609.275	0.31325	0.67099	0.37691	0.53138	0.30426	0.64068
610.03	0.3133	0.67401	0.37684	0.5292	0.30408	0.64294
610.785	0.31329	0.6768	0.37671	0.52706	0.30398	0.64515
611.54	0.31341	0.6797	0.37667	0.52511	0.30406	0.64735
612.294	0.31347	0.68236	0.37661	0.52335	0.304	0.64952
613.048	0.31346	0.68502	0.37643	0.52169	0.30389	0.65145
613.802	0.31356	0.6875	0.37635	0.52003	0.30388	0.65359
614.555	0.31366	0.69019	0.37623	0.51859	0.30386	0.65565
615.309	0.3137	0.69293	0.3762	0.51718	0.3038	0.65793
616.062	0.3137	0.69497	0.37608	0.51586	0.30374	0.65952
616.815	0.31373	0.69734	0.37599	0.51466	0.30368	0.66159
617.568	0.31387	0.69973	0.37591	0.51359	0.30367	0.6634
618.32	0.31381	0.70216	0.3758	0.51269	0.30353	0.66541
619.073	0.31386	0.70434	0.37575	0.51172	0.30352	0.66725
619.825	0.31384	0.70672	0.37559	0.51076	0.30341	0.66926
620.577	0.3138	0.70921	0.3754	0.51011	0.3033	0.67131
621.328	0.31388	0.71148	0.37529	0.50937	0.30319	0.67314
622.08	0.31377	0.71343	0.37516	0.50872	0.30314	0.67488
622.831	0.31384	0.71554	0.37505	0.50822	0.30316	0.67666
623.582	0.31379	0.71766	0.3748	0.50768	0.30297	0.67842
624.333	0.3138	0.71935	0.37466	0.5073	0.30289	0.68011
625.084	0.31367	0.72117	0.37453	0.50711	0.30275	0.68165
625.834	0.31364	0.7233	0.37432	0.50692	0.30255	0.6834
626.584	0.31369	0.72496	0.37417	0.50666	0.30254	0.68508
627.334	0.31357	0.72661	0.37398	0.50658	0.30244	0.68658
628.084	0.31358	0.72797	0.37381	0.50652	0.30235	0.68789
628.833	0.31355	0.72979	0.37356	0.50663	0.3022	0.68953
629.583	0.31352	0.73153	0.3735	0.50684	0.30217	0.69127
630.332	0.31356	0.73279	0.37336	0.507	0.30215	0.69258
631.081	0.31344	0.73402	0.37316	0.50731	0.302	0.69381
631.829	0.31343	0.73538	0.37297	0.50777	0.30192	0.6951
632.578	0.31337	0.73654	0.37283	0.50812	0.30183	0.69645
633.326	0.31337	0.73773	0.37275	0.50865	0.30174	0.69775
634.074	0.31332	0.73903	0.37264	0.50929	0.30176	0.69916
634.822	0.31338	0.74012	0.37246	0.5099	0.30166	0.70032
635.569	0.31327	0.74128	0.37237	0.51064	0.30155	0.70162
636.317	0.31331	0.74227	0.37222	0.51156	0.30151	0.70301
637.064	0.31341	0.74341	0.37211	0.51231	0.30149	0.70417
637.811	0.31343	0.7442	0.37207	0.5133	0.3015	0.7052
638.557	0.3134	0.74512	0.37193	0.51431	0.30139	0.7063
639.304	0.31345	0.74607	0.37182	0.51544	0.3013	0.70767
640.05	0.3135	0.7472	0.37173	0.51647	0.30134	0.70917
640.796	0.31348	0.7481	0.37162	0.51781	0.30132	0.71032
641.542	0.31352	0.74884	0.3716	0.51886	0.3013	0.71152
642.288	0.31344	0.7496	0.37151	0.52027	0.30125	0.71274
643.033	0.31349	0.75033	0.37138	0.52159	0.30126	0.71379
643.778	0.31352	0.75104	0.37129	0.52288	0.30123	0.71493
644.523	0.3135	0.75178	0.37138	0.52444	0.30129	0.71635
645.268	0.31356	0.75282	0.37132	0.52587	0.3013	0.71781
646.012	0.31364	0.7534	0.37116	0.52732	0.30122	0.7188
646.757	0.31356	0.75389	0.37116	0.52895	0.30119	0.71989
647.501	0.31363	0.75417	0.37109	0.53055	0.30119	0.72093
648.245	0.31361	0.75464	0.37099	0.5321	0.30127	0.72204
648.988	0.31367	0.75509	0.37092	0.53385	0.30117	0.72306
649.732	0.31374	0.75532	0.37095	0.5357	0.30128	0.72417
650.475	0.31378	0.75552	0.37091	0.53723	0.30132	0.72527
651.218	0.31393	0.75543	0.37074	0.53903	0.3013	0.72585
651.961	0.31387	0.75527	0.37069	0.54066	0.3013	0.72677
652.704	0.31397	0.75522	0.37081	0.54247	0.3014	0.7277
653.446	0.31407	0.75533	0.37078	0.54444	0.30136	0.7286
654.188	0.31411	0.75533	0.37074	0.5463	0.30158	0.72957
654.93	0.3142	0.75486	0.37079	0.54812	0.30154	0.73029
655.672	0.31424	0.75487	0.37074	0.55005	0.30155	0.73125
656.413	0.31427	0.7547	0.37081	0.55198	0.30163	0.73224
657.155	0.31443	0.75489	0.37074	0.55376	0.30168	0.73317
657.896	0.31439	0.75446	0.37075	0.55579	0.3017	0.73407
658.637	0.3145	0.75456	0.37079	0.55786	0.30182	0.73512
659.377	0.31467	0.75449	0.37089	0.55966	0.30193	0.73629
660.118	0.31473	0.75453	0.37087	0.56171	0.30194	0.73737
660.858	0.3147	0.75438	0.37085	0.56375	0.30198	0.73838
661.598	0.31488	0.75401	0.37091	0.56576	0.30212	0.73922
662.338	0.315	0.75367	0.37085	0.56775	0.30222	0.74019
663.078	0.31507	0.75347	0.37085	0.56966	0.30232	0.74111
663.817	0.3152	0.75329	0.37102	0.57177	0.30246	0.74232
664.556	0.31524	0.75298	0.37096	0.57379	0.30247	0.74326
665.295	0.31533	0.75256	0.37094	0.57571	0.30239	0.74407
666.034	0.31536	0.75217	0.37096	0.57783	0.30252	0.74501
666.772	0.31548	0.75172	0.37095	0.57976	0.30261	0.74611
667.511	0.31555	0.75109	0.37113	0.58182	0.30277	0.74696
668.249	0.31569	0.75073	0.37106	0.58392	0.30278	0.74785
668.987	0.31581	0.75023	0.37119	0.58581	0.30295	0.74893
669.724	0.31585	0.74923	0.3712	0.58762	0.30302	0.74945
670.462	0.31604	0.74839	0.37128	0.5897	0.30318	0.75018
671.199	0.31616	0.74779	0.37131	0.5917	0.30324	0.75084
671.936	0.31627	0.7472	0.37146	0.59375	0.30341	0.75169
672.673	0.31637	0.74617	0.37153	0.59557	0.30348	0.75228
673.41	0.31652	0.74541	0.37154	0.59756	0.3036	0.75313
674.146	0.31667	0.7448	0.37159	0.59967	0.30377	0.75382
674.882	0.3168	0.74392	0.37169	0.60161	0.30389	0.75451
675.618	0.31689	0.74285	0.37169	0.60338	0.30393	0.75508
676.354	0.3171	0.7424	0.37189	0.60542	0.30411	0.75604
677.089	0.31717	0.74174	0.37178	0.60724	0.30413	0.75703
677.825	0.31745	0.74092	0.37201	0.60928	0.30434	0.75775
678.56	0.31755	0.73999	0.37197	0.61104	0.30447	0.75831
679.295	0.31774	0.73904	0.37213	0.61287	0.30471	0.75904
680.029	0.31792	0.73823	0.3722	0.615	0.30471	0.75955
680.764	0.31804	0.73718	0.37225	0.61674	0.30493	0.76039
681.498	0.31799	0.73642	0.3723	0.61853	0.30491	0.761
682.232	0.31836	0.73605	0.3724	0.62038	0.30508	0.76213
682.966	0.31853	0.73532	0.37256	0.62212	0.30529	0.76304
683.7	0.3186	0.73494	0.37275	0.62397	0.30549	0.76402
684.433	0.31884	0.73422	0.37273	0.62577	0.30566	0.765
685.166	0.319	0.73341	0.37295	0.62753	0.30585	0.76585
685.899	0.31918	0.73266	0.37304	0.6293	0.30592	0.7665
686.632	0.3193	0.73187	0.37317	0.63105	0.30612	0.76747
687.365	0.31946	0.73126	0.37321	0.6328	0.30633	0.76833
688.097	0.31968	0.73045	0.37331	0.63457	0.30641	0.76908
688.829	0.31979	0.7294	0.37344	0.63622	0.30657	0.76964
689.561	0.31994	0.7287	0.37351	0.63778	0.30676	0.77032
690.293	0.32015	0.72814	0.3737	0.63951	0.30696	0.77116
691.024	0.32032	0.7275	0.37383	0.64131	0.30705	0.77207
691.755	0.32046	0.72679	0.37393	0.64288	0.30728	0.77288
692.486	0.32072	0.726	0.374	0.64441	0.30747	0.77355
693.217	0.32084	0.72521	0.37406	0.64602	0.30757	0.7741
693.948	0.32105	0.72449	0.37416	0.64768	0.30761	0.77485
694.678	0.32123	0.72376	0.37439	0.64912	0.30789	0.77532
695.409	0.32154	0.72304	0.37457	0.6508	0.30818	0.776
696.139	0.32161	0.72218	0.37459	0.65235	0.30821	0.77636
696.868	0.3218	0.72146	0.3747	0.65385	0.30832	0.77716
697.598	0.32201	0.72095	0.3748	0.6551	0.30856	0.77757
698.327	0.32226	0.72028	0.375	0.65679	0.30889	0.77831
699.056	0.32235	0.71955	0.37513	0.6582	0.30897	0.77867
699.785	0.32259	0.71908	0.37532	0.6596	0.30928	0.77934
700.514	0.32283	0.71849	0.37549	0.66108	0.30944	0.77989

## Sheet: Fig 3C SwitchingTime @625nm Nor
Time (ms)	Normalized Reflectance
0	0.98452
8	0.75194
13	0.49839
20	0.33032
26	0.21452
31	0.10645
37	0.04742
42	0.00484
48	0.04484
53	0.21677
59	0.41258
65	0.59419
70	0.74806
77	0.87645
82	0.96065
87	0.85097
93	0.56613
99	0.36839
104	0.2129
110	0.12645
115	0.06355
121	0.00839
126	0.04
132	0.20452
137	0.40581
143	0.58097
150	0.74419
156	0.8729
161	0.9571
167	0.80613
172	0.50581
178	0.33387
184	0.21839
189	0.12581
195	0.06484
200	0.01161
206	0.05097
213	0.22484
219	0.40645
225	0.59677
230	0.74903
236	0.88
241	0.98194
247	0.78258
253	0.52194
258	0.34677
264	0.23
269	0.13871
275	0.07226
281	0.01581
287	0.04129
293	0.21839
299	0.40387
304	0.58645
310	0.75032
315	0.89161
321	0.97097
327	0.84516
332	0.56806
338	0.37645
343	0.24871
349	0.14677
355	0.07484
361	0.01871
366	0.02097
372	0.21903
378	0.48
383	0.65548
389	0.80032
394	0.91613
400	0.98484
406	0.76839
411	0.51548
418	0.34516
426	0.22323
431	0.13097
437	0.06839
442	0.01097
448	0.05
453	0.22419
459	0.46323
464	0.64516
470	0.79323
476	0.9071
481	0.98774
487	0.79581
492	0.5329
498	0.35613
505	0.23839
511	0.14194
516	0.07323
522	0.01323
527	0.06806
533	0.24548
538	0.43742
544	0.61484
549	0.77516
555	0.89097
561	0.97871
566	0.84419
573	0.53677
578	0.35935
584	0.23355
590	0.14
595	0.06903
601	0.02226
606	0.05226
612	0.21935
618	0.41097
624	0.59613
629	0.7571
635	0.87581
640	0.96742
646	0.87774
652	0.59226
658	0.39129
663	0.25419
669	0.15484
675	0.07581
680	0.01226
686	0.02323
691	0.17258
697	0.36645
702	0.55387
708	0.72194
714	0.85
720	0.94613
725	0.95581
731	0.65484
737	0.4329
742	0.26484
748	0.16323
753	0.08355
759	0.02903
764	0.00839
770	0.16097
775	0.35097
781	0.54161
787	0.70806
793	0.84581
798	0.94968
804	0.89

## Sheet: Fig 3D Electrical property Volt
Time (ms)	Potential (V)	Current (mA)
1	4	61.2
2	4	57.3
3	4	54.2
4	4	50.8
5	4	47.5
6	4	44.4
7	4	41.6
8	4	39.2
9	4	37
10	4	35.2
11	4	33.6
12	4	32.2
13	4	30.9
14	4	29.8
15	4	28.9
16	4	28
17	4	27.2
18	4	26.4
19	4	25.7
20	4	25.1
21	4	24.4
22	4	23.9
23	4	23.3
24	4	22.8
25	4	22.3
26	4	21.7
27	4	21.2
28	4	20.8
29	4	20.4
30	4	19.9
31	4	19.4
32	4	19
33	4	18.6
34	4	18.2
35	4	17.8
36	4	17.4
37	4	17
38	4	16.7
39	4	16.3
40	4	16
41	-4	-62.5
42	-4	-57.6
43	-4	-53.6
44	-4	-50
45	-4	-46.8
46	-4	-43.9
47	-4	-41.3
48	-4	-39.1
49	-4	-37.1
50	-4	-35.3
51	-4	-33.8
52	-4	-32.4
53	-4	-31.3
54	-4	-30.2
55	-4	-29.3
56	-4	-28.4
57	-4	-27.6
58	-4	-26.9
59	-4	-26.2
60	-4	-25.6
61	-4	-24.9
62	-4	-24.4
63	-4	-23.8
64	-4	-23.3
65	-4	-22.8
66	-4	-22.2
67	-4	-21.7
68	-4	-21.2
69	-4	-20.7
70	-4	-20.2
71	-4	-19.7
72	-4	-19.3
73	-4	-18.8
74	-4	-18.3
75	-4	-17.9
76	-4	-17.5
77	-4	-17
78	-4	-16.6
79	-4	-16.2
80	-4	-15.9
81	4	61
82	4	57.1
83	4	54.1
84	4	51
85	4	47.7
86	4	44.6
87	4	41.8
88	4	39.3
89	4	37.1
90	4	35.4
91	4	33.7
92	4	32.3
93	4	31.1
94	4	30
95	4	29
96	4	28.1
97	4	27.3
98	4	26.5
99	4	25.9
100	4	25.1
101	4	24.5
102	4	23.9
103	4	23.4
104	4	22.9
105	4	22.3
106	4	21.8
107	4	21.3
108	4	20.9
109	4	20.4
110	4	20
111	4	19.5
112	4	19
113	4	18.6
114	4	18.2
115	4	17.8
116	4	17.5
117	4	17.1
118	4	16.7
119	4	16.3
120	4	16
121	-4	-62.7
122	-4	-57.7
123	-4	-53.7
124	-4	-50.2
125	-4	-46.9
126	-4	-44
127	-4	-41.4
128	-4	-39.1
129	-4	-37.1
130	-4	-35.4
131	-4	-33.8
132	-4	-32.5
133	-4	-31.3
134	-4	-30.3
135	-4	-29.2
136	-4	-28.4
137	-4	-27.6
138	-4	-26.9
139	-4	-26.2
140	-4	-25.6
141	-4	-24.9
142	-4	-24.4
143	-4	-23.8
144	-4	-23.3
145	-4	-22.8
146	-4	-22.2
147	-4	-21.7
148	-4	-21.2
149	-4	-20.7
150	-4	-20.3
151	-4	-19.8
152	-4	-19.3
153	-4	-18.8
154	-4	-18.3
155	-4	-17.9
156	-4	-17.4
157	-4	-17
158	-4	-16.6
159	-4	-16.1
160	-4	-15.8

## Sheet: Fig 3D Electrical property char
Optical Contrast	Time (ms)	Charge Consumption (μC/cm^2)
0	0	0
0.2	3.513	96.22
0.4	7.813	186.067
0.6	13.313	233.7
0.8	22.413	292.027

## Sheet: Fig 4A CMY pixel Reflectance Da
Wavelength (nm)	Cyan	Magenta	Yellow
400.584	0.28738	0.2217	0.48042
401.398	0.2771	0.22398	0.47759
402.213	0.26935	0.22828	0.47371
403.027	0.26007	0.23093	0.47026
403.841	0.25258	0.23849	0.46722
404.654	0.24503	0.24531	0.46218
405.467	0.23638	0.24916	0.4578
406.281	0.23113	0.25627	0.45435
407.093	0.22264	0.2616	0.44991
407.906	0.21703	0.26901	0.44697
408.719	0.20853	0.27593	0.44248
409.531	0.20069	0.28282	0.43839
410.343	0.1944	0.29019	0.43598
411.154	0.18619	0.29768	0.42858
411.966	0.18042	0.3039	0.42458
412.777	0.17356	0.30959	0.42088
413.588	0.16592	0.3189	0.41659
414.399	0.16117	0.32506	0.41079
415.21	0.1532	0.3327	0.40735
416.02	0.14915	0.3377	0.40133
416.83	0.14281	0.34525	0.39732
417.64	0.13752	0.35147	0.39161
418.45	0.13116	0.35785	0.38829
419.259	0.12561	0.36447	0.3827
420.068	0.12126	0.36894	0.3769
420.877	0.11676	0.37506	0.37237
421.686	0.11288	0.37986	0.36817
422.495	0.10869	0.38433	0.36298
423.303	0.10496	0.39019	0.35738
424.111	0.10201	0.39417	0.35174
424.919	0.09867	0.39885	0.34675
425.726	0.09568	0.40185	0.34184
426.534	0.09374	0.40629	0.33655
427.341	0.092	0.41028	0.33339
428.148	0.09015	0.41282	0.32728
428.955	0.08958	0.41759	0.32235
429.761	0.08817	0.41917	0.31696
430.567	0.08847	0.42306	0.31268
431.373	0.0879	0.4245	0.30728
432.179	0.08901	0.4265	0.30179
432.985	0.08983	0.42955	0.29657
433.79	0.09093	0.42915	0.29232
434.595	0.09279	0.43108	0.28804
435.4	0.09477	0.43314	0.28218
436.205	0.09901	0.43471	0.27781
437.009	0.10183	0.43392	0.27384
437.813	0.10667	0.43611	0.26877
438.617	0.11151	0.43688	0.26478
439.421	0.1169	0.43785	0.26128
440.224	0.12141	0.43707	0.25587
441.028	0.12786	0.43865	0.25217
441.831	0.13421	0.43762	0.24777
442.633	0.13996	0.43662	0.24429
443.436	0.14566	0.43731	0.23964
444.238	0.15402	0.4382	0.23514
445.041	0.16035	0.43656	0.23067
445.842	0.16846	0.43612	0.22885
446.644	0.17617	0.43482	0.22278
447.446	0.1827	0.43429	0.21892
448.247	0.19054	0.43205	0.21613
449.048	0.19897	0.43265	0.2146
449.849	0.20598	0.43109	0.21007
450.649	0.21383	0.42917	0.20638
451.449	0.22139	0.42799	0.20451
452.25	0.22878	0.42602	0.20141
453.049	0.2368	0.4239	0.19823
453.849	0.243	0.42255	0.19525
454.648	0.24987	0.4201	0.19241
455.448	0.25598	0.41782	0.18937
456.247	0.26289	0.4147	0.1862
457.045	0.27073	0.4139	0.18452
457.844	0.27843	0.41104	0.18298
458.642	0.28598	0.4095	0.18
459.44	0.29368	0.40651	0.17782
460.238	0.30064	0.40303	0.17618
461.036	0.30877	0.3993	0.17363
461.833	0.31778	0.3974	0.17312
462.63	0.32597	0.39414	0.17216
463.427	0.33441	0.39105	0.16994
464.224	0.34187	0.38765	0.16892
465.02	0.35081	0.38518	0.16795
465.816	0.35901	0.38138	0.16757
466.612	0.36736	0.37865	0.16772
467.408	0.37546	0.3752	0.1673
468.204	0.38283	0.37193	0.16658
468.999	0.39028	0.36791	0.16633
469.794	0.39671	0.36441	0.16713
470.589	0.40348	0.36094	0.16735
471.384	0.41023	0.35672	0.16855
472.178	0.41594	0.35315	0.16903
472.972	0.42129	0.3494	0.17057
473.766	0.4264	0.34504	0.17105
474.56	0.43106	0.34098	0.17364
475.354	0.43472	0.33743	0.1749
476.147	0.4388	0.33367	0.1776
476.94	0.44232	0.32893	0.17898
477.733	0.44605	0.32498	0.18151
478.525	0.44883	0.321	0.18463
479.318	0.45171	0.31606	0.18694
480.11	0.45454	0.31166	0.19079
480.902	0.457	0.30761	0.19372
481.694	0.45907	0.30325	0.19748
482.485	0.46092	0.29878	0.20131
483.276	0.46217	0.29403	0.20471
484.067	0.46452	0.28918	0.20889
484.858	0.46496	0.28466	0.21304
485.649	0.46656	0.28056	0.21762
486.439	0.46652	0.27476	0.22174
487.229	0.46772	0.26995	0.22698
488.019	0.46839	0.26532	0.2319
488.809	0.46876	0.26078	0.23673
489.598	0.46849	0.25568	0.24193
490.388	0.46905	0.25054	0.24695
491.177	0.46896	0.24522	0.25213
491.965	0.46857	0.24025	0.25776
492.754	0.46796	0.23493	0.26375
493.542	0.46767	0.22975	0.26916
494.33	0.46687	0.22459	0.27514
495.118	0.46593	0.21962	0.28118
495.906	0.46531	0.2146	0.28736
496.693	0.46423	0.20911	0.29306
497.481	0.46325	0.204	0.29886
498.268	0.46215	0.19911	0.30534
499.054	0.46077	0.19391	0.31132
499.841	0.45953	0.18887	0.31747
500.627	0.45764	0.18394	0.32336
501.413	0.45596	0.17912	0.32951
502.199	0.45421	0.17371	0.33548
502.985	0.45259	0.16897	0.3417
503.77	0.45083	0.16418	0.3476
504.556	0.4487	0.15932	0.35368
505.341	0.44647	0.15474	0.35998
506.125	0.44443	0.14993	0.36566
506.91	0.44219	0.14542	0.37196
507.694	0.43996	0.14106	0.37761
508.478	0.43741	0.13633	0.38316
509.262	0.43459	0.13171	0.38886
510.046	0.43219	0.12747	0.39491
510.829	0.42942	0.12294	0.40042
511.612	0.42606	0.11859	0.40574
512.395	0.42362	0.11433	0.41151
513.178	0.42056	0.1101	0.41696
513.961	0.4177	0.10608	0.42235
514.743	0.41452	0.10201	0.42767
515.525	0.41155	0.09798	0.43302
516.307	0.40829	0.09409	0.43844
517.088	0.40506	0.09027	0.4437
517.87	0.40176	0.08685	0.44872
518.651	0.39827	0.08317	0.45394
519.432	0.39496	0.07965	0.45874
520.213	0.39147	0.07602	0.46377
520.993	0.38798	0.07296	0.46875
521.773	0.38413	0.0695	0.47314
522.553	0.38058	0.06673	0.4779
523.333	0.37691	0.06363	0.48238
524.113	0.37313	0.06053	0.48664
524.892	0.36917	0.05766	0.49076
525.672	0.36551	0.05519	0.495
526.45	0.36163	0.05282	0.49901
527.229	0.35763	0.05036	0.50287
528.008	0.35359	0.04805	0.50689
528.786	0.34965	0.04632	0.5107
529.564	0.34584	0.04468	0.51465
530.342	0.34165	0.0432	0.51833
531.119	0.33751	0.04189	0.52202
531.897	0.33327	0.04084	0.52541
532.674	0.32907	0.03992	0.52859
533.451	0.32484	0.0394	0.53174
534.228	0.32058	0.03899	0.5345
535.004	0.31649	0.03881	0.53773
535.78	0.31225	0.03898	0.54036
536.557	0.308	0.03915	0.5431
537.332	0.30373	0.03992	0.54584
538.108	0.29958	0.04048	0.54829
538.883	0.29529	0.04161	0.55121
539.659	0.29084	0.04275	0.55384
540.433	0.28662	0.0442	0.55645
541.208	0.2825	0.04582	0.55911
541.983	0.2781	0.04761	0.5616
542.757	0.27382	0.04942	0.56412
543.531	0.26957	0.05165	0.56626
544.305	0.26534	0.05413	0.56857
545.078	0.26112	0.05668	0.57081
545.852	0.25691	0.05941	0.57316
546.625	0.25287	0.06221	0.57513
547.398	0.24869	0.06525	0.57728
548.171	0.24447	0.06833	0.57943
548.943	0.24041	0.07172	0.5815
549.715	0.23628	0.07509	0.58343
550.488	0.23234	0.07881	0.58568
551.259	0.22822	0.08254	0.58758
552.031	0.22423	0.08632	0.58949
552.802	0.22051	0.09044	0.5918
553.574	0.21632	0.09433	0.59344
554.345	0.21264	0.09859	0.59561
555.115	0.20883	0.10269	0.59751
555.886	0.20522	0.1071	0.59952
556.656	0.20153	0.11142	0.60136
557.426	0.19774	0.11569	0.60324
558.196	0.1942	0.12004	0.60527
558.966	0.19071	0.12447	0.60715
559.735	0.18734	0.12893	0.60903
560.504	0.18379	0.13318	0.61078
561.273	0.18054	0.13766	0.61263
562.042	0.17727	0.14197	0.61453
562.81	0.17414	0.14638	0.61624
563.579	0.17089	0.15036	0.61785
564.347	0.16783	0.15447	0.6195
565.115	0.16473	0.15852	0.62128
565.882	0.16176	0.16232	0.62288
566.65	0.1591	0.16631	0.62476
567.417	0.15607	0.16999	0.62649
568.184	0.15324	0.17365	0.62814
568.951	0.15057	0.17707	0.62984
569.717	0.14792	0.18053	0.63174
570.484	0.14539	0.18392	0.63348
571.25	0.14283	0.18734	0.63533
572.016	0.14032	0.19054	0.63713
572.781	0.13801	0.19377	0.63879
573.547	0.13596	0.19699	0.64057
574.312	0.13356	0.19986	0.642
575.077	0.13164	0.20307	0.64364
575.842	0.12967	0.20591	0.64516
576.606	0.12764	0.20881	0.6466
577.371	0.12583	0.21151	0.64814
578.135	0.12411	0.21421	0.64962
578.899	0.12245	0.21684	0.65115
579.662	0.12083	0.21965	0.65287
580.426	0.11937	0.22213	0.65428
581.189	0.11795	0.22471	0.65599
581.952	0.11661	0.22727	0.65758
582.715	0.11546	0.22971	0.65926
583.478	0.11435	0.2323	0.66094
584.24	0.11329	0.23474	0.66265
585.002	0.11236	0.23729	0.66415
585.764	0.11159	0.23985	0.66577
586.526	0.11077	0.2422	0.66726
587.287	0.1102	0.24478	0.66873
588.048	0.10962	0.24723	0.67018
588.81	0.10942	0.24983	0.67159
589.57	0.10912	0.25215	0.67298
590.331	0.10901	0.25461	0.67452
591.091	0.10908	0.25707	0.67595
591.852	0.10924	0.25959	0.67739
592.612	0.10945	0.26205	0.67894
593.371	0.10963	0.2642	0.68038
594.131	0.11025	0.2667	0.6818
594.89	0.11093	0.26917	0.68326
595.649	0.11174	0.27158	0.68482
596.408	0.11271	0.27402	0.68633
597.167	0.11381	0.27635	0.68785
597.925	0.11495	0.27878	0.68932
598.683	0.11634	0.28122	0.69076
599.441	0.11792	0.2836	0.69209
600.199	0.11957	0.28611	0.69372
600.957	0.12136	0.2885	0.69502
601.714	0.12334	0.29096	0.69654
602.471	0.12541	0.29338	0.69807
603.228	0.12756	0.29585	0.69943
603.985	0.12989	0.29819	0.70077
604.741	0.13248	0.30076	0.70234
605.497	0.13524	0.30325	0.70377
606.253	0.1379	0.30581	0.70519
607.009	0.14094	0.30823	0.70677
607.765	0.14404	0.31081	0.70821
608.52	0.14734	0.31329	0.70939
609.275	0.15075	0.31579	0.71082
610.03	0.15421	0.31819	0.71222
610.785	0.15797	0.3207	0.71358
611.54	0.16187	0.32317	0.71485
612.294	0.16567	0.32555	0.71616
613.048	0.16983	0.32792	0.7175
613.802	0.17393	0.33021	0.71876
614.555	0.17832	0.33274	0.72008
615.309	0.18263	0.3351	0.72155
616.062	0.18701	0.33733	0.72275
616.815	0.1916	0.33974	0.72399
617.568	0.19611	0.34205	0.72527
618.32	0.2009	0.3444	0.72655
619.073	0.20554	0.34682	0.72775
619.825	0.21023	0.34904	0.72885
620.577	0.21512	0.35141	0.72997
621.328	0.22009	0.35384	0.73106
622.08	0.22516	0.3563	0.73205
622.831	0.23024	0.35857	0.73303
623.582	0.23528	0.36092	0.73376
624.333	0.24031	0.36305	0.73467
625.084	0.24555	0.36534	0.7354
625.834	0.25078	0.36759	0.73634
626.584	0.2561	0.36974	0.73703
627.334	0.2613	0.3719	0.73791
628.084	0.26666	0.37405	0.73863
628.833	0.27205	0.37614	0.73954
629.583	0.27718	0.3782	0.74037
630.332	0.28267	0.3803	0.74125
631.081	0.2879	0.38241	0.74205
631.829	0.2934	0.38447	0.74312
632.578	0.29851	0.38664	0.74397
633.326	0.30386	0.3887	0.74467
634.074	0.30914	0.3908	0.74581
634.822	0.3143	0.39294	0.74659
635.569	0.31952	0.39512	0.74738
636.317	0.32476	0.39721	0.74828
637.064	0.32988	0.39931	0.74893
637.811	0.33506	0.40137	0.74966
638.557	0.34029	0.40364	0.75054
639.304	0.3452	0.40571	0.75119
640.05	0.35015	0.40775	0.7519
640.796	0.35537	0.4099	0.75274
641.542	0.36023	0.41187	0.75339
642.288	0.36508	0.41392	0.75418
643.033	0.37003	0.41592	0.7549
643.778	0.37485	0.41793	0.75573
644.523	0.37957	0.41989	0.75664
645.268	0.38429	0.42193	0.75741
646.012	0.38874	0.42388	0.75833
646.757	0.3934	0.42586	0.7591
647.501	0.3979	0.42782	0.75987
648.245	0.40237	0.42968	0.76074
648.988	0.40684	0.43169	0.76153
649.732	0.41118	0.43356	0.76234
650.475	0.41546	0.4354	0.76311
651.218	0.41962	0.43725	0.76387
651.961	0.42388	0.43926	0.76455
652.704	0.42801	0.44114	0.76521
653.446	0.43208	0.44298	0.76608
654.188	0.43608	0.44484	0.76671
654.93	0.43991	0.44663	0.76745
655.672	0.44383	0.44866	0.76816
656.413	0.44753	0.45037	0.76893
657.155	0.45145	0.45236	0.76985
657.896	0.45501	0.45418	0.77061
658.637	0.45871	0.45617	0.7713
659.377	0.46218	0.45794	0.77202
660.118	0.46574	0.45984	0.77275
660.858	0.46923	0.46177	0.77351
661.598	0.47275	0.46356	0.77434
662.338	0.47613	0.46541	0.77517
663.078	0.47956	0.4672	0.77572
663.817	0.48294	0.46905	0.77646
664.556	0.48641	0.47085	0.77721
665.295	0.48973	0.47262	0.77789
666.034	0.49304	0.47431	0.77866
666.772	0.49628	0.47596	0.77913
667.511	0.49953	0.47769	0.77985
668.249	0.50259	0.4793	0.78049
668.987	0.50586	0.48093	0.78126
669.724	0.50891	0.48255	0.78191
670.462	0.51198	0.4842	0.78253
671.199	0.51486	0.48576	0.7833
671.936	0.51794	0.48738	0.78411
672.673	0.52077	0.48892	0.78477
673.41	0.52363	0.49067	0.78549
674.146	0.52647	0.4923	0.78627
674.882	0.52918	0.4939	0.78698
675.618	0.53194	0.49577	0.78768
676.354	0.53458	0.49728	0.78844
677.089	0.5372	0.49904	0.78902
677.825	0.53982	0.50078	0.78973
678.56	0.54236	0.50242	0.79037
679.295	0.5449	0.50416	0.79109
680.029	0.54733	0.50577	0.79158
680.764	0.54967	0.50728	0.79208
681.498	0.55218	0.50893	0.79269
682.232	0.55464	0.51067	0.79338
682.966	0.5569	0.51213	0.79396
683.7	0.55921	0.51361	0.79448
684.433	0.56143	0.51522	0.79509
685.166	0.56373	0.51663	0.79568
685.899	0.56588	0.51813	0.79635
686.632	0.56798	0.51954	0.79692
687.365	0.57009	0.521	0.79759
688.097	0.57232	0.52242	0.79833
688.829	0.57432	0.52402	0.79895
689.561	0.57614	0.52518	0.79946
690.293	0.57815	0.52667	0.80027
691.024	0.57993	0.528	0.8008
691.755	0.58186	0.52951	0.80159
692.486	0.58371	0.53091	0.8022
693.217	0.58546	0.53231	0.80286
693.948	0.58733	0.53382	0.80345
694.678	0.58911	0.53518	0.80397
695.409	0.5909	0.53674	0.80467
696.139	0.59257	0.53821	0.80517
696.868	0.59409	0.53952	0.80563
697.598	0.59569	0.54099	0.8061
698.327	0.59729	0.54234	0.8066
699.056	0.59885	0.54378	0.80707
699.785	0.60045	0.54514	0.80756
700.514	0.60201	0.54661	0.80807

## Sheet: Extended Data Fig. 3 Refractive
	n (real)		k (imaginary)
Wavelength(nm)	on	off	on	off
400	2.3883	2.25523	0.00948	0.05837
401	2.38604	2.25205	0.0094	0.05891
402	2.38383	2.24888	0.00938	0.05946
403	2.38161	2.24569	0.00936	0.06001
404	2.37939	2.2425	0.00933	0.06056
405	2.37717	2.23931	0.00931	0.06111
406	2.37494	2.23612	0.00928	0.06167
407	2.37272	2.23291	0.00926	0.06222
408	2.37049	2.22971	0.00923	0.06278
409	2.36826	2.2265	0.00921	0.06334
410	2.36603	2.22329	0.00919	0.0639
411	2.36379	2.22007	0.00916	0.06446
412	2.36155	2.21684	0.00914	0.06503
413	2.3593	2.21362	0.00927	0.0656
414	2.35701	2.21094	0.00957	0.06616
415	2.35473	2.20844	0.00986	0.06674
416	2.35244	2.20595	0.01016	0.06731
417	2.35015	2.20345	0.01046	0.06788
418	2.34786	2.20094	0.01077	0.06846
419	2.34557	2.19844	0.01107	0.06903
420	2.34328	2.19593	0.01137	0.06961
421	2.34098	2.19342	0.01167	0.07019
422	2.33868	2.1909	0.01198	0.07077
423	2.33638	2.18839	0.01228	0.07135
424	2.33407	2.18587	0.01258	0.07194
425	2.33177	2.18335	0.01289	0.07252
426	2.32946	2.18082	0.01319	0.07311
427	2.32732	2.17829	0.01337	0.0737
428	2.32564	2.17549	0.0132	0.07474
429	2.32396	2.17268	0.01303	0.0758
430	2.32228	2.16987	0.01286	0.07686
431	2.3206	2.16705	0.01269	0.07793
432	2.31892	2.16423	0.01252	0.079
433	2.31723	2.16141	0.01235	0.08007
434	2.31555	2.15859	0.01218	0.08114
435	2.31387	2.15576	0.01201	0.08222
436	2.31218	2.15293	0.01184	0.0833
437	2.31049	2.15009	0.01166	0.08438
438	2.3088	2.14725	0.01149	0.08546
439	2.30711	2.14441	0.01132	0.08655
440	2.30542	2.14157	0.01115	0.08764
441	2.30373	2.13872	0.01097	0.08874
442	2.30203	2.13587	0.0108	0.08983
443	2.30097	2.13386	0.01074	0.09035
444	2.30008	2.13184	0.01072	0.09087
445	2.2992	2.12982	0.01069	0.09139
446	2.29831	2.1278	0.01067	0.09191
447	2.29742	2.12578	0.01064	0.09243
448	2.29653	2.12375	0.01061	0.09295
449	2.29565	2.12173	0.01059	0.09348
450	2.29476	2.1197	0.01056	0.094
451	2.29387	2.11767	0.01054	0.09453
452	2.29298	2.11564	0.01051	0.09506
453	2.29209	2.1136	0.01049	0.09558
454	2.2912	2.11157	0.01046	0.09611
455	2.29031	2.10953	0.01044	0.09664
456	2.28942	2.10749	0.01041	0.09717
457	2.28853	2.10545	0.01038	0.09771
458	2.28764	2.10341	0.01036	0.09824
459	2.28658	2.1017	0.01044	0.0991
460	2.2853	2.10018	0.01067	0.10012
461	2.28402	2.09865	0.0109	0.10115
462	2.28275	2.09712	0.01113	0.10219
463	2.28146	2.09559	0.01137	0.10322
464	2.28018	2.09405	0.0116	0.10425
465	2.2789	2.09252	0.01183	0.10529
466	2.27762	2.09099	0.01206	0.10633
467	2.27634	2.08946	0.0123	0.10737
468	2.27505	2.08793	0.01253	0.10841
469	2.27377	2.08639	0.01276	0.10945
470	2.27248	2.08486	0.013	0.11049
471	2.2712	2.08332	0.01323	0.11154
472	2.26991	2.08179	0.01347	0.11259
473	2.26862	2.08025	0.0137	0.11363
474	2.26733	2.07872	0.01393	0.11468
475	2.26605	2.07718	0.01417	0.11574
476	2.26476	2.07564	0.0144	0.11679
477	2.26347	2.07402	0.01464	0.1177
478	2.26232	2.07229	0.01466	0.11845
479	2.26128	2.07056	0.01451	0.11919
480	2.26024	2.06883	0.01437	0.11993
481	2.2592	2.0671	0.01422	0.12068
482	2.25816	2.06537	0.01407	0.12143
483	2.25712	2.06364	0.01393	0.12217
484	2.25608	2.0619	0.01378	0.12292
485	2.25504	2.06017	0.01364	0.12368
486	2.25399	2.05843	0.01349	0.12443
487	2.25295	2.05669	0.01334	0.12518
488	2.25191	2.05495	0.0132	0.12594
489	2.25086	2.05321	0.01305	0.12669
490	2.24982	2.05147	0.0129	0.12745
491	2.24878	2.04973	0.01276	0.12821
492	2.24773	2.04798	0.01261	0.12897
493	2.24668	2.04624	0.01246	0.12973
494	2.24564	2.04449	0.01231	0.1305
495	2.24459	2.04275	0.01217	0.13126
496	2.24354	2.04102	0.01202	0.13205
497	2.24251	2.03962	0.01171	0.13331
498	2.24147	2.03822	0.01136	0.13457
499	2.24044	2.03682	0.011	0.13583
500	2.23941	2.03542	0.01064	0.13709
501	2.23837	2.03402	0.01029	0.13835
502	2.23733	2.03262	0.00993	0.13962
503	2.2363	2.03122	0.00958	0.14089
504	2.23526	2.02982	0.00922	0.14216
505	2.23423	2.02842	0.00886	0.14343
506	2.23319	2.02702	0.0085	0.1447
507	2.23215	2.02561	0.00815	0.14597
508	2.23111	2.02421	0.00779	0.14725
509	2.23007	2.02281	0.00743	0.14853
510	2.22904	2.02141	0.00707	0.14981
511	2.228	2.02001	0.00671	0.15109
512	2.22696	2.01861	0.00635	0.15237
513	2.22592	2.01721	0.00599	0.15366
514	2.22488	2.01581	0.00563	0.15494
515	2.22384	2.01441	0.00527	0.15623
516	2.22279	2.01305	0.00491	0.15751
517	2.22175	2.01204	0.00455	0.15864
518	2.22087	2.01103	0.00439	0.15977
519	2.22027	2.01002	0.0046	0.16091
520	2.21967	2.009	0.00481	0.16204
521	2.21906	2.00799	0.00502	0.16318
522	2.21846	2.00698	0.00523	0.16432
523	2.21786	2.00597	0.00545	0.16545
524	2.21726	2.00496	0.00566	0.16659
525	2.21666	2.00395	0.00587	0.16774
526	2.21606	2.00294	0.00608	0.16888
527	2.21546	2.00193	0.00629	0.17002
528	2.21486	2.00093	0.00651	0.17117
529	2.21426	1.99992	0.00672	0.17231
530	2.21366	1.99891	0.00693	0.17346
531	2.21306	1.9979	0.00715	0.17461
532	2.21245	1.99689	0.00736	0.17575
533	2.21185	1.99588	0.00757	0.1769
534	2.21125	1.99488	0.00779	0.17806
535	2.21065	1.99387	0.008	0.17921
536	2.21004	1.99286	0.00821	0.18036
537	2.20944	1.99186	0.00843	0.18152
538	2.20884	1.99085	0.00864	0.18267
539	2.20822	1.98995	0.00877	0.1838
540	2.20757	1.9891	0.00875	0.18491
541	2.20692	1.98824	0.00873	0.18602
542	2.20627	1.98739	0.00871	0.18713
543	2.20562	1.98653	0.00869	0.18824
544	2.20497	1.98568	0.00867	0.18935
545	2.20432	1.98483	0.00865	0.19047
546	2.20367	1.98397	0.00864	0.19158
547	2.20302	1.98312	0.00862	0.1927
548	2.20237	1.98227	0.0086	0.19381
549	2.20172	1.98142	0.00858	0.19493
550	2.20107	1.98057	0.00856	0.19605
551	2.20042	1.97971	0.00854	0.19717
552	2.19977	1.97886	0.00852	0.19829
553	2.19911	1.97801	0.0085	0.19941
554	2.19846	1.97716	0.00848	0.20053
555	2.19781	1.97631	0.00846	0.20166
556	2.19716	1.97546	0.00844	0.20278
557	2.1965	1.97462	0.00842	0.20391
558	2.19585	1.97377	0.0084	0.20503
559	2.1952	1.97292	0.00838	0.20616
560	2.19455	1.97207	0.00837	0.20729
561	2.19389	1.97122	0.00835	0.20842
562	2.19324	1.97049	0.00833	0.20983
563	2.19261	1.96985	0.00831	0.21146
564	2.19198	1.96921	0.0083	0.2131
565	2.19134	1.96858	0.00828	0.21474
566	2.19071	1.96794	0.00827	0.21638
567	2.19008	1.96731	0.00825	0.21802
568	2.18944	1.96667	0.00824	0.21966
569	2.18881	1.96604	0.00823	0.2213
570	2.18818	1.96541	0.00821	0.22295
571	2.18754	1.96478	0.0082	0.22459
572	2.18691	1.96415	0.00818	0.22624
573	2.18627	1.96352	0.00817	0.22788
574	2.18564	1.9629	0.00815	0.22953
575	2.185	1.96227	0.00814	0.23118
576	2.18437	1.96165	0.00812	0.23282
577	2.18373	1.96103	0.00811	0.23447
578	2.1831	1.96041	0.00809	0.23612
579	2.18246	1.95979	0.00808	0.23777
580	2.18183	1.95917	0.00806	0.23943
581	2.18119	1.95855	0.00805	0.24108
582	2.18055	1.95794	0.00804	0.24273
583	2.17992	1.95732	0.00802	0.24439
584	2.17928	1.95671	0.00801	0.24604
585	2.17864	1.9561	0.00799	0.2477
586	2.17801	1.95549	0.00798	0.24936
587	2.17737	1.95488	0.00796	0.25102
588	2.17673	1.95427	0.00795	0.25267
589	2.1761	1.95367	0.00793	0.25433
590	2.1755	1.95332	0.00791	0.2555
591	2.17531	1.95298	0.00781	0.25668
592	2.17512	1.95264	0.00771	0.25785
593	2.17493	1.9523	0.0076	0.25902
594	2.17475	1.95195	0.0075	0.2602
595	2.17456	1.95161	0.0074	0.26137
596	2.17437	1.95127	0.00729	0.26255
597	2.17419	1.95093	0.00719	0.26373
598	2.174	1.9506	0.00709	0.2649
599	2.17381	1.95026	0.00699	0.26608
600	2.17362	1.94992	0.00688	0.26726
601	2.17344	1.94958	0.00678	0.26843
602	2.17325	1.94925	0.00668	0.26961
603	2.17306	1.94891	0.00658	0.27079
604	2.17287	1.94858	0.00647	0.27197
605	2.17269	1.94825	0.00637	0.27315
606	2.1725	1.94791	0.00627	0.27433
607	2.17231	1.94758	0.00617	0.2755
608	2.17212	1.94725	0.00606	0.27668
609	2.17194	1.94692	0.00596	0.27786
610	2.17175	1.94659	0.00586	0.27904
611	2.17156	1.94626	0.00575	0.28022
612	2.17137	1.94593	0.00565	0.28141
613	2.17118	1.9456	0.00555	0.28259
614	2.171	1.94527	0.00545	0.28377
615	2.17081	1.94495	0.00534	0.28495
616	2.17062	1.94462	0.00524	0.28613
617	2.17043	1.9443	0.00514	0.28731
618	2.17025	1.94403	0.00503	0.28844
619	2.17004	1.94406	0.00494	0.28928
620	2.16966	1.94409	0.00493	0.29012
621	2.16929	1.94412	0.00491	0.29097
622	2.16892	1.94416	0.0049	0.29181
623	2.16854	1.94419	0.00489	0.29265
624	2.16817	1.94422	0.00487	0.2935
625	2.1678	1.94425	0.00486	0.29434
626	2.16742	1.94428	0.00485	0.29518
627	2.16705	1.94432	0.00483	0.29602
628	2.16668	1.94435	0.00482	0.29687
629	2.1663	1.94439	0.00481	0.29771
630	2.16593	1.94442	0.00479	0.29855
631	2.16556	1.94445	0.00478	0.29939
632	2.16518	1.94449	0.00477	0.30024
633	2.16481	1.94452	0.00475	0.30108
634	2.16444	1.94456	0.00474	0.30192
635	2.16406	1.9446	0.00473	0.30276
636	2.16369	1.94463	0.00471	0.3036
637	2.16331	1.94467	0.0047	0.30444
638	2.16294	1.94471	0.00469	0.30529
639	2.16257	1.94474	0.00467	0.30613
640	2.16219	1.94478	0.00466	0.30697
641	2.16182	1.94482	0.00464	0.30781
642	2.16144	1.94486	0.00463	0.30865
643	2.16107	1.9449	0.00462	0.30949
644	2.16069	1.94494	0.0046	0.31033
645	2.16032	1.94497	0.00459	0.31118
646	2.15995	1.94501	0.00458	0.31202
647	2.15957	1.94505	0.00456	0.31286
648	2.1592	1.9451	0.00455	0.3137
649	2.15882	1.94514	0.00454	0.31454
650	2.15845	1.94518	0.00452	0.31538
651	2.15807	1.94522	0.00451	0.31622
652	2.1577	1.94526	0.0045	0.31706
653	2.15732	1.9453	0.00448	0.3179
654	2.15695	1.94535	0.00449	0.31922
655	2.15657	1.94539	0.00455	0.32057
656	2.15619	1.94544	0.00461	0.32191
657	2.15582	1.94549	0.00467	0.32326
658	2.15544	1.94553	0.00473	0.32461
659	2.15507	1.94558	0.00479	0.32596
660	2.15469	1.94563	0.00485	0.3273
661	2.15431	1.94568	0.00491	0.32865
662	2.15394	1.94573	0.00497	0.32999
663	2.15356	1.94579	0.00503	0.33134
664	2.15319	1.94584	0.00508	0.33269
665	2.15281	1.94589	0.00514	0.33403
666	2.15243	1.94595	0.0052	0.33538
667	2.15206	1.94601	0.00526	0.33672
668	2.15168	1.94606	0.00532	0.33806
669	2.1513	1.94612	0.00538	0.33941
670	2.15093	1.94618	0.00544	0.34075
671	2.15055	1.94624	0.0055	0.3421
672	2.15017	1.9463	0.00556	0.34344
673	2.1498	1.94636	0.00562	0.34478
674	2.14942	1.94642	0.00568	0.34613
675	2.14904	1.94649	0.00574	0.34747
676	2.14867	1.94655	0.0058	0.34881
677	2.14829	1.94661	0.00586	0.35016
678	2.14791	1.94668	0.00592	0.3515
679	2.14753	1.94675	0.00598	0.35284
680	2.14716	1.94681	0.00604	0.35418
681	2.14678	1.94688	0.0061	0.35552
682	2.1464	1.94695	0.00616	0.35686
683	2.14602	1.94702	0.00622	0.35821
684	2.14565	1.94709	0.00628	0.35955
685	2.14527	1.94716	0.00634	0.36089
686	2.14489	1.94724	0.0064	0.36223
687	2.14451	1.94731	0.00646	0.36357
688	2.14414	1.94751	0.00652	0.36485
689	2.14385	1.9478	0.00663	0.36608
690	2.14358	1.94809	0.00674	0.36732
691	2.14331	1.94837	0.00686	0.36856
692	2.14304	1.94866	0.00698	0.36979
693	2.14277	1.94895	0.00709	0.37103
694	2.1425	1.94924	0.00721	0.37226
695	2.14223	1.94953	0.00733	0.3735
696	2.14196	1.94983	0.00745	0.37473
697	2.14169	1.95012	0.00756	0.37596
698	2.14142	1.95041	0.00768	0.3772
699	2.14115	1.9507	0.0078	0.37843
700	2.14088	1.951	0.00792	0.37966

## Sheet: Extended Data Fig. 4 Optical co
Time (s)	Reflectance
0	0.27394
8	0.29972
13	0.40913
20	0.50331
26	0.59408
31	0.66865
37	0.72587
42	0.76866
48	0.65179
53	0.52438
59	0.43993
65	0.38174
70	0.32743
77	0.29777
82	0.27637
87	0.29647
93	0.38287
99	0.48126
104	0.57252
110	0.64984
115	0.71436
121	0.75667
126	0.70155
132	0.55842
137	0.45906
143	0.38093
150	0.33748
156	0.30588
161	0.27816
167	0.29404
172	0.37671
178	0.47786
184	0.56588
189	0.6479
195	0.71258
200	0.75488
206	0.67902
213	0.52811
219	0.44171
225	0.38368
230	0.33716
236	0.30652
241	0.27978
247	0.29955
253	0.38692
258	0.47818
264	0.57382
269	0.65033
275	0.71614
281	0.76736
287	0.66719
293	0.53622
299	0.4482
304	0.38952
310	0.34364
315	0.31025
321	0.28189
327	0.29469
332	0.38368
338	0.47689
343	0.56863
349	0.65098
355	0.72198
361	0.76185
366	0.69864
372	0.55939
378	0.46311
383	0.39892
389	0.3477
394	0.31155
400	0.28334
406	0.28448
411	0.38401
418	0.51514
426	0.60332
431	0.6761
437	0.7343
442	0.76882
448	0.66006
453	0.53297
459	0.44739
464	0.38611
470	0.33975
476	0.30831
481	0.27945
487	0.29907
492	0.3866
498	0.50671
505	0.59814
511	0.67254
516	0.72976
522	0.77028
527	0.67383
533	0.54173
538	0.4529
544	0.39373
549	0.34527
555	0.31074
561	0.28059
566	0.30815
573	0.3973
578	0.49375
584	0.5829
590	0.66346
595	0.72165
601	0.76574
606	0.69815
612	0.54367
618	0.45452
624	0.3913
629	0.34429
635	0.30863
640	0.28513
646	0.3002
652	0.38417
658	0.48045
663	0.5735
669	0.65438
675	0.71403
680	0.76007
686	0.71501
691	0.57155
697	0.47057
702	0.40168
708	0.35175
714	0.31204
720	0.2801
725	0.28561
731	0.36066
737	0.45808
742	0.55226
748	0.63671
753	0.70107
759	0.74937
764	0.75423
770	0.603
775	0.49148
781	0.40702
787	0.35596
793	0.31593
798	0.28853
804	0.27816

## Sheet: Extended Data Fig. 5 On bistabi
Time (s)	Norm. Reflectance
0	0.97151
0.024	0.97115
0.046	0.97196
0.07	0.97141
0.092	0.97242
0.115	0.97252
0.139	0.97186
0.162	0.97283
0.184	0.97247
0.208	0.97232
0.232	0.97384
0.255	0.97354
0.278	0.97343
0.301	0.97318
0.324	0.97379
0.347	0.97364
0.37	0.9747
0.393	0.9742
0.416	0.9745
0.439	0.97531
0.462	0.97551
0.485	0.97536
0.508	0.97501
0.532	0.97561
0.554	0.97561
0.577	0.97567
0.601	0.97556
0.624	0.97693
0.648	0.97597
0.67	0.97663
0.693	0.97759
0.715	0.97688
0.739	0.97805
0.761	0.97673
0.784	0.97795
0.808	0.97668
0.832	0.97785
0.856	0.97861
0.878	0.97891
0.901	0.97866
0.924	0.9782
0.947	0.97891
0.97	0.9785
0.993	0.97921
1.016	0.97987
1.039	0.97932
1.063	0.97906
1.085	0.98008
1.108	0.98008
1.132	0.97937
1.154	0.98013
1.177	0.98048
1.201	0.9818
1.224	0.9818
1.248	0.98195
1.27	0.98215
1.293	0.9817
1.316	0.98307
1.339	0.98302
1.362	0.98337
1.385	0.98271
1.408	0.98231
1.431	0.98403
1.455	0.98261
1.478	0.98302
1.501	0.98413
1.527	0.98352
1.554	0.98362
1.577	0.98337
1.599	0.98368
1.623	0.98342
1.646	0.98393
1.669	0.98342
1.692	0.98489
1.716	0.98474
1.738	0.98459
1.761	0.98555
1.784	0.98469
1.807	0.98616
1.83	0.98535
1.854	0.98469
1.877	0.98586
1.9	0.98631
1.923	0.98504
1.946	0.98565
1.968	0.98565
1.992	0.98646
2.015	0.98555
2.038	0.9854
2.062	0.98545
2.085	0.9856
2.107	0.98621
2.13	0.98601
2.154	0.9858
2.176	0.98722
2.199	0.98697
2.224	0.98728
2.246	0.98819
2.269	0.98743
2.293	0.98875
2.315	0.98738
2.339	0.98768
2.363	0.98819
2.385	0.98763
2.408	0.98875
2.432	0.98844
2.455	0.98763
2.478	0.98728
2.501	0.98859
2.524	0.9888
2.547	0.98839
2.57	0.98945
2.593	0.98915
2.616	0.98854
2.639	0.989
2.663	0.98864
2.685	0.98834
2.708	0.9893
2.732	0.98895
2.754	0.98915
2.777	0.98961
2.801	0.98966
2.824	0.9894
2.847	0.98935
2.87	0.99042
2.893	0.989
2.916	0.99006
2.94	0.98895
2.962	0.9888
2.985	0.98976
3.009	0.98991
3.032	0.98875
3.055	0.98961
3.078	0.98905
3.101	0.98945
3.124	0.98925
3.147	0.98966
3.17	0.9893
3.192	0.99027
3.216	0.99042
3.24	0.99057
3.262	0.98971
3.285	0.9893
3.309	0.98875
3.331	0.98961
3.354	0.98869
3.378	0.98981
3.4	0.9892
3.424	0.99027
3.448	0.99016
3.471	0.99072
3.493	0.99077
3.517	0.99072
3.54	0.99138
3.562	0.99138
3.586	0.99128
3.609	0.99123
3.632	0.99087
3.656	0.99027
3.679	0.99052
3.702	0.99052
3.725	0.99087
3.748	0.99001
3.771	0.99057
3.793	0.99052
3.817	0.99057
3.842	0.99027
3.864	0.98996
3.887	0.99067
3.91	0.99016
3.933	0.99057
3.956	0.99169
3.979	0.99123
4.003	0.99148
4.026	0.99143
4.049	0.99143
4.072	0.99158
4.096	0.99224
4.118	0.99103
4.141	0.99209
4.165	0.99027
4.187	0.99123
4.21	0.99077
4.233	0.99133
4.257	0.98996
4.28	0.99067
4.303	0.99072
4.327	0.99027
4.349	0.99123
4.372	0.99158
4.395	0.99169
4.418	0.99204
4.442	0.99224
4.464	0.9929
4.487	0.99305
4.511	0.99158
4.534	0.99224
4.556	0.99255
4.58	0.99341
4.603	0.99361
4.626	0.99366
4.65	0.9927
4.672	0.99219
4.695	0.993
4.718	0.99219
4.742	0.99194
4.764	0.99381
4.787	0.9926
4.809	0.9927
4.834	0.99402
4.856	0.99311
4.879	0.99341
4.903	0.993
4.925	0.99346
4.948	0.99341
4.971	0.99285
4.994	0.99305
5.017	0.99321
5.041	0.993
5.065	0.9924
5.087	0.99326
5.11	0.99407
5.134	0.99295
5.156	0.99295
5.18	0.99255
5.203	0.99214
5.227	0.99361
5.25	0.9928
5.273	0.99402
5.295	0.99458
5.318	0.99311
5.343	0.99321
5.365	0.99381
5.388	0.99422
5.412	0.99432
5.435	0.99326
5.458	0.99366
5.481	0.99402
5.505	0.99361
5.527	0.99351
5.55	0.99361
5.573	0.99381
5.597	0.99407
5.619	0.99422
5.643	0.99442
5.666	0.99331
5.689	0.99463
5.712	0.99392
5.735	0.99371
5.758	0.99356
5.781	0.99402
5.803	0.99432
5.827	0.99447
5.85	0.99361
5.873	0.99463
5.895	0.99452
5.918	0.99432
5.942	0.99447
5.965	0.99447
5.988	0.99579
6.011	0.99468
6.035	0.99569
6.058	0.99513
6.08	0.99478
6.104	0.99483
6.127	0.99427
6.149	0.99356
6.172	0.99549
6.196	0.99468
6.218	0.99463
6.242	0.99488
6.265	0.99397
6.287	0.99447
6.31	0.99402
6.333	0.99458
6.355	0.99427
6.378	0.99493
6.4	0.99564
6.424	0.99493
6.448	0.99321
6.47	0.99483
6.494	0.99442
6.517	0.99458
6.539	0.99503
6.562	0.99605
6.586	0.99463
6.608	0.99432
6.632	0.99493
6.656	0.99447
6.678	0.99534
6.701	0.99518
6.724	0.99478
6.747	0.99381
6.77	0.99452
6.792	0.99529
6.816	0.99417
6.84	0.99508
6.863	0.99397
6.886	0.99473
6.909	0.99523
6.933	0.99351
6.955	0.99447
6.978	0.99508
7.001	0.99518
7.025	0.99498
7.048	0.99463
7.071	0.99422
7.093	0.99447
7.117	0.99381
7.14	0.99458
7.163	0.99437
7.185	0.99407
7.209	0.99447
7.232	0.99417
7.255	0.99356
7.279	0.99402
7.301	0.99463
7.324	0.99432
7.347	0.99412
7.37	0.99427
7.393	0.99473
7.416	0.99488
7.44	0.99493
7.464	0.99463
7.486	0.99381
7.509	0.99513
7.532	0.99518
7.555	0.99442
7.578	0.99529
7.6	0.99468
7.624	0.99513
7.647	0.99463
7.671	0.99569
7.694	0.99539
7.717	0.99473
7.74	0.99498
7.763	0.99498
7.785	0.99554
7.809	0.99463
7.833	0.99523
7.856	0.99447
7.879	0.99447
7.902	0.99498
7.924	0.99594
7.948	0.99478
7.971	0.99503
7.995	0.99427
8.018	0.99549
8.041	0.99412
8.065	0.99523
8.087	0.9963
8.11	0.99529
8.134	0.99483
8.156	0.99599
8.179	0.99513
8.203	0.99529
8.226	0.9961
8.249	0.99508
8.272	0.99635
8.295	0.99569
8.318	0.99539
8.341	0.99625
8.365	0.99559
8.389	0.9962
8.411	0.9966
8.435	0.99589
8.458	0.99594
8.48	0.99549
8.503	0.9961
8.527	0.99594
8.55	0.99594
8.572	0.9963
8.596	0.99564
8.618	0.9966
8.642	0.9965
8.666	0.99594
8.688	0.99594
8.711	0.99681
8.735	0.99508
8.758	0.9966
8.781	0.99549
8.804	0.99676
8.827	0.9963
8.851	0.99686
8.873	0.99736
8.896	0.99599
8.92	0.9961
8.943	0.99564
8.965	0.99549
8.989	0.99665
9.012	0.99706
9.035	0.99681
9.059	0.99711
9.082	0.9962
9.104	0.99599
9.128	0.99721
9.151	0.9963
9.173	0.9966
9.197	0.9965
9.22	0.99686
9.243	0.99676
9.266	0.99812
9.289	0.99716
9.312	0.99716
9.335	0.99681
9.358	0.99736
9.381	0.99823
9.404	0.99752
9.428	0.99752
9.45	0.99762
9.473	0.99711
9.497	0.99726
9.52	0.99529
9.543	0.99625
9.566	0.99747
9.589	0.99706
9.611	0.99752
9.636	0.99868
9.658	0.99757
9.681	0.99802
9.705	0.99741
9.727	0.99767
9.75	0.99767
9.774	0.99747
9.796	0.99853
9.82	0.99726
9.843	0.99848
9.867	0.99782
9.889	0.99853
9.913	0.99843
9.936	0.99817
9.958	0.99833
9.981	0.99853
10.005	0.99833
10.028	0.99914
10.051	0.99863
10.074	0.99828
10.097	0.99868
10.12	0.99823
10.143	0.99843
10.166	0.99812
10.189	0.99868
10.212	0.99848
10.235	0.99787
10.258	0.99823
10.282	0.99797
10.304	0.99782
10.327	0.99817
10.35	0.99787
10.373	0.99817
10.396	0.99828
10.419	0.99838
10.443	0.99858
10.466	0.99802
10.489	0.99848
10.511	0.99828
10.534	0.99833
10.557	0.99792
10.581	0.99823
10.603	0.99848
10.627	0.99878
10.65	0.99888
10.673	0.99848
10.696	0.99909
10.719	0.99899
10.741	0.99914
10.765	0.99914
10.787	1
10.81	0.99924
10.835	0.99954
10.857	1
10.88	0.99959
10.903	0.9997
10.926	0.99894
10.949	0.99883
10.972	0.99833
10.995	0.99985
11.018	0.99909
11.041	0.99899
11.065	0.99909
11.087	0.99929
11.11	0.99863
11.134	0.9997
11.156	0.99853
11.179	0.99894
11.203	0.99863
11.225	0.99939
11.249	0.99995
11.272	0.99909
11.295	0.9998
11.317	0.99939
11.341	0.99954
11.363	0.99909
11.387	0.99899
11.411	0.99777
11.435	0.99838
11.457	0.99959
11.481	0.99863
11.504	0.99959
11.526	0.99944
11.55	0.99904
11.572	0.99944
11.595	0.99904
11.619	0.99868
11.642	0.99853
11.666	0.99899
11.689	0.99853
11.716	0.99899
11.74	0.99909
11.762	0.99833
11.785	0.99802
12.154	0.99807
12.178	0.99873
12.203	0.99762
12.225	0.99716
12.249	0.99625
12.272	0.99681
12.295	0.99787
12.318	0.99726
12.341	0.99757
12.364	0.99736
12.387	0.99726
12.41	0.99747
12.434	0.99741
12.458	0.99747
12.481	0.99777
12.504	0.99686
12.527	0.99676
12.55	0.99726
12.572	0.99686
12.596	0.99701
12.618	0.99696
12.642	0.99625
12.665	0.99635
12.688	0.99625
12.711	0.99655
12.735	0.9967
12.757	0.9965
12.78	0.9963
12.804	0.99686
12.826	0.9962
12.85	0.99574
12.873	0.99544
12.897	0.9966
12.92	0.99508
12.943	0.99564
12.966	0.99539
12.989	0.99554
13.012	0.99544
13.035	0.99574
13.059	0.99483
13.082	0.99427
13.104	0.99508
13.128	0.99412
13.15	0.99412
13.173	0.99371
13.197	0.99422
13.22	0.99417
13.244	0.99371
13.266	0.99321
13.289	0.99402
13.312	0.99407
13.335	0.99371
13.358	0.99366
13.381	0.99468
13.404	0.99361
13.428	0.99366
13.451	0.99351
13.474	0.99255
13.496	0.99366
13.52	0.99275
13.543	0.99285
13.566	0.99295
13.59	0.993
13.612	0.99381
13.636	0.9925
13.659	0.9926
13.682	0.99189
13.705	0.9926
13.727	0.99219
13.75	0.99265
13.773	0.99077
13.795	0.99108
13.818	0.99143
13.841	0.99022
13.864	0.99037
13.887	0.99087
13.909	0.99016
13.933	0.98895
13.956	0.99067
13.978	0.98925
14.002	0.98895
14.025	0.989
14.048	0.98976
14.072	0.98905
14.095	0.98925
14.118	0.98864
14.141	0.989
14.164	0.98945
14.187	0.98951
14.21	0.98981
14.233	0.98839
14.256	0.98915
14.279	0.98839
14.302	0.98819
14.325	0.98839
14.348	0.98707
14.371	0.98804
14.395	0.98667
14.418	0.98804
14.443	0.98763
14.465	0.98758
14.488	0.98733
14.512	0.98646
14.534	0.98768
14.557	0.9858
14.581	0.98621
14.603	0.98596
14.627	0.98535
14.65	0.98591
14.673	0.98586
14.696	0.9855
14.72	0.98439
14.742	0.98504
14.765	0.9853
14.788	0.9855
14.811	0.98464
14.835	0.98464
14.858	0.98373
14.881	0.98393
14.903	0.98423
14.927	0.98297
14.949	0.98362
14.972	0.98332
14.996	0.98327
15.019	0.98292
15.042	0.98256
15.066	0.98368
15.089	0.98312
15.112	0.98362
15.135	0.982
15.157	0.9821
15.181	0.98195
15.203	0.98251
15.227	0.98205
15.25	0.98266
15.273	0.98185
15.296	0.98246
15.319	0.98195
15.342	0.98195
15.366	0.98099
15.388	0.98099
15.411	0.98068
15.435	0.9821
15.458	0.98124
15.48	0.9818
15.504	0.98074
15.526	0.97972
15.549	0.97977
15.573	0.97952
15.595	0.98018
15.618	0.97957
15.642	0.97937
15.665	0.97982
15.688	0.97906
15.711	0.97937
15.734	0.97871
15.757	0.97861
15.78	0.97901
15.802	0.97825
15.826	0.97825
15.849	0.97749
15.872	0.97729
15.897	0.9783
15.92	0.9781
15.942	0.97779
15.966	0.9779
15.988	0.97785
16.011	0.97779
16.036	0.97734
16.058	0.97501
16.081	0.97663
16.105	0.97724
16.127	0.97708
16.15	0.97668
16.174	0.97663
16.196	0.97627
16.22	0.97627
16.243	0.97546
16.266	0.97531
16.29	0.97678
16.312	0.97582
16.335	0.97465
16.358	0.97389
16.381	0.97506
16.404	0.97561
16.427	0.9747
16.451	0.9742
16.474	0.97369
16.497	0.9743
16.52	0.97374
16.543	0.97333
16.566	0.9744
16.589	0.97349
16.612	0.97359
16.636	0.97272
16.658	0.97196
16.682	0.97293
16.704	0.97252
16.727	0.97298
16.751	0.97267
16.773	0.9744
16.796	0.97181
16.82	0.97262
16.843	0.97222
16.867	0.97232
16.89	0.97156
16.912	0.97237
16.936	0.97202
16.959	0.97151
16.981	0.9709
17.004	0.9712
17.028	0.97202
17.051	0.97146
17.075	0.9708
17.097	0.97232
17.12	0.971
17.144	0.97085
17.166	0.97065
17.189	0.97065
17.212	0.97029
17.236	0.96989
17.259	0.97161
17.282	0.97044
17.305	0.96994
17.327	0.96984
17.351	0.96958
17.374	0.96994
17.396	0.96872
17.421	0.96938
17.445	0.96902
17.468	0.97004
17.491	0.96913
17.513	0.96887
17.537	0.96928
17.559	0.96847
17.582	0.96847
17.606	0.96811
17.628	0.96943
17.652	0.96811
17.676	0.96796
17.698	0.96771
17.721	0.96801
17.745	0.96816
17.768	0.96821
17.791	0.96816
17.814	0.9672
17.837	0.96755
17.861	0.9672
17.883	0.9671
17.906	0.96588
17.929	0.9672
17.951	0.967
17.974	0.96705
17.997	0.96659
18.02	0.96679
18.044	0.96563
18.066	0.96608
18.09	0.96669
18.113	0.96608
18.136	0.96725
18.159	0.96603
18.182	0.96624
18.204	0.96639
18.228	0.96578
18.252	0.96507
18.275	0.96563
18.298	0.96558
18.32	0.96553
18.344	0.96461
18.367	0.96537
18.389	0.96573
18.413	0.96629
18.436	0.96573
18.459	0.96502
18.482	0.96588
18.505	0.96553
18.528	0.96436
18.552	0.9639
18.574	0.96482
18.597	0.96466
18.62	0.96502
18.644	0.96375
18.668	0.96365
18.69	0.96421
18.713	0.96431
18.737	0.96401
18.759	0.9636
18.782	0.96406
18.806	0.96324
18.828	0.96492
18.852	0.96365
18.875	0.96406
18.898	0.96365
18.922	0.96401
18.945	0.96421
18.968	0.9639
18.992	0.9636
19.014	0.9637
19.047	0.96299
19.072	0.9633
19.095	0.96365
19.117	0.96395
19.14	0.96421
19.164	0.96299
19.186	0.9635
19.209	0.9635
19.233	0.9638
19.256	0.96319
19.278	0.96294
19.301	0.96193
19.324	0.96314
19.348	0.96162
19.37	0.96238
19.394	0.96203
19.416	0.96238
19.44	0.96183
19.463	0.96299
19.486	0.96228
19.509	0.96309
19.532	0.96274
19.555	0.96233
19.578	0.96233
19.6	0.96421
19.624	0.96284
19.647	0.96188
19.671	0.96208
19.694	0.96162
19.716	0.96259
19.739	0.96177
19.763	0.96248
19.785	0.96203
19.808	0.96203
19.832	0.96203
19.854	0.96167
19.877	0.96142
19.9	0.96213
19.923	0.96147
19.946	0.96066
19.97	0.96127
19.993	0.96127
20.015	0.96142
20.039	0.96086
20.062	0.96091
20.085	0.96117
20.107	0.96259
20.131	0.96177
20.153	0.96203
20.176	0.96172
20.2	0.96147
20.222	0.96127
20.246	0.96132
20.27	0.96218
20.292	0.96157
20.315	0.96071
20.339	0.96198
20.361	0.96137
20.384	0.96056
20.407	0.96127
20.431	0.96203
20.455	0.96147
20.478	0.96106
20.501	0.96076
20.523	0.96132
20.547	0.96086
20.57	0.96152
20.593	0.96117
20.623	0.96127
20.647	0.96122
20.669	0.96152
20.693	0.96035
20.716	0.96035
20.738	0.96046
20.761	0.95959
20.785	0.96152
20.808	0.96025
20.831	0.96081
20.855	0.96051
20.878	0.96172
20.9	0.96086
20.923	0.96081
20.947	0.96056
20.97	0.96066
20.992	0.96117
21.016	0.96152
21.04	0.95939
21.062	0.96015
21.086	0.95919
21.109	0.9603
21.131	0.96147
21.154	0.96127
21.177	0.96046
21.2	0.96106
21.223	0.96106
21.247	0.96051
21.27	0.9597
21.293	0.96051
21.316	0.96051
21.338	0.96086
21.362	0.96228
21.385	0.96066
21.407	0.96091
21.431	0.96122
21.455	0.96071
21.478	0.96056
21.502	0.95995
21.524	0.96051
21.547	0.95944
21.57	0.9602
21.592	0.96005
21.616	0.96071
21.64	0.9602
21.662	0.96157
21.686	0.96051
21.709	0.95939
21.731	0.96101
21.754	0.95995
21.778	0.96025
21.8	0.9602
21.824	0.95959
21.848	0.96035
21.87	0.96061
21.893	0.9601
21.916	0.9601
21.94	0.96015
21.963	0.96061
21.986	0.95899
22.009	0.95914
22.032	0.96061
22.056	0.95949
22.078	0.95975
22.102	0.95954
22.125	0.96061
22.148	0.95949
22.171	0.95985
22.195	0.9598
22.217	0.96046
22.241	0.96035
22.265	0.96106
22.287	0.96051
22.31	0.96147
22.333	0.96157
22.356	0.96035
22.379	0.96081
22.402	0.96051
22.425	0.96081
22.449	0.96086
22.472	0.96086
22.495	0.96005
22.518	0.96046
22.541	0.96046
22.563	0.96096
22.586	0.96106
22.61	0.96147
22.633	0.96091
22.656	0.96056
22.679	0.96335
22.703	0.96127
22.725	0.96112
22.748	0.96157
22.772	0.96112
22.794	0.96132
22.817	0.96152
22.84	0.96167
22.864	0.96167
22.887	0.96132
22.909	0.96274
22.933	0.96188
22.956	0.96122
22.978	0.96117
23.001	0.96172
23.025	0.96142
23.048	0.96147
23.071	0.96035
23.094	0.96112
23.117	0.96122
23.14	0.96157
23.163	0.96177
23.187	0.96193
23.209	0.96132
23.232	0.96183
23.256	0.96253
23.279	0.96228
23.302	0.96162
23.324	0.96203
23.347	0.96213
23.371	0.96177
23.393	0.96117
23.416	0.96147
23.442	0.96198
23.465	0.96167
23.488	0.96193
23.51	0.96319
23.534	0.96162
23.557	0.96106
23.58	0.96228
23.602	0.96162
23.626	0.96243
23.65	0.96228
23.672	0.96132
23.696	0.96132
23.719	0.96167
23.741	0.96061
23.764	0.96056
23.788	0.96188
23.811	0.96127
23.835	0.96177
23.859	0.96177
23.882	0.96132
23.905	0.96142
23.928	0.96122
23.952	0.96132
23.976	0.96122
23.998	0.96086
24.021	0.96132
24.046	0.96183
24.068	0.96076
24.091	0.96132
24.115	0.96061
24.137	0.96066
24.16	0.96132
24.184	0.96096
24.207	0.96112
24.229	0.96147
24.253	0.96183
24.277	0.96096
24.299	0.96193
24.322	0.96193
24.344	0.96203
24.367	0.96106
24.391	0.96086
24.414	0.96152
24.438	0.96112
24.462	0.96213
24.484	0.96051
24.507	0.96117
24.529	0.96172
24.552	0.96147
24.576	0.96162
24.599	0.96101
24.621	0.96183
24.646	0.96142
24.669	0.96152
24.692	0.96132
24.714	0.96183
24.738	0.96223
24.761	0.96091
24.784	0.96106
24.806	0.96198
24.83	0.96304
24.854	0.96238
24.877	0.9633
24.9	0.96223
24.922	0.96238
24.947	0.96274
24.969	0.96228
24.992	0.96299
25.015	0.96284
25.039	0.96259
25.062	0.96294
25.085	0.96294
25.108	0.96269
25.131	0.96218
25.154	0.96289
25.177	0.96259
25.201	0.96243
25.224	0.96279
25.248	0.96279
25.272	0.9634
25.295	0.96284
25.317	0.96304
25.341	0.96264
25.371	0.9633
25.395	0.96253
25.419	0.96253
25.442	0.96233
25.466	0.96289
25.488	0.96319
25.511	0.96223
25.534	0.96274
25.558	0.96259
25.58	0.96279
25.603	0.96294
25.626	0.96385
25.65	0.96233
25.673	0.96259
25.696	0.96401
25.719	0.96365
25.742	0.96269
25.765	0.9633
25.788	0.96411
25.812	0.96365
25.835	0.96375
25.858	0.96259
25.882	0.96319
25.905	0.96259
25.928	0.96243
25.951	0.96345
25.974	0.96279
25.997	0.96309
26.021	0.9639
26.045	0.96375
26.069	0.96345
26.092	0.9634
26.114	0.9636
26.137	0.96426
26.16	0.96471
26.183	0.9639
26.207	0.96406
26.229	0.96431
26.253	0.96375
26.276	0.96471
26.299	0.9638
26.322	0.96395
26.346	0.96441
26.369	0.96345
26.392	0.96426
26.416	0.96319
26.439	0.96355
26.463	0.9639
26.487	0.9638
26.51	0.96431
26.533	0.9637
26.556	0.9636
26.579	0.96421
26.602	0.96461
26.626	0.96411
26.649	0.96482
26.672	0.96482
26.696	0.96482
26.718	0.96446
26.741	0.96492
26.765	0.96583
26.788	0.96466
26.81	0.96482
26.834	0.96583
26.858	0.96522
26.88	0.96512
26.904	0.96542
26.926	0.96477
26.949	0.96482
26.973	0.96573
26.995	0.96548
27.018	0.96603
27.042	0.96502
27.065	0.96537
27.088	0.96522
27.111	0.96548
27.135	0.96542
27.157	0.96532
27.18	0.96553
27.204	0.96466
27.226	0.96603
27.25	0.96593
27.273	0.96522
27.296	0.96537
27.319	0.96593
27.343	0.96583
27.365	0.96542
27.388	0.96558
27.411	0.96558
27.434	0.96664
27.458	0.96593
27.481	0.96664
27.504	0.96639
27.527	0.96664
27.55	0.96634
27.573	0.96634
27.596	0.96624
27.62	0.96624
27.643	0.96745
27.666	0.96791
27.689	0.96649
27.712	0.96674
27.734	0.96644
27.758	0.96679
27.781	0.96689
27.803	0.96766
27.827	0.96705
27.85	0.96857
27.873	0.96786
27.896	0.96755
27.919	0.96725
27.942	0.96745
27.966	0.96715
27.989	0.9676
28.012	0.96776
28.035	0.96801
28.059	0.96725
28.081	0.96791
28.105	0.96786
28.127	0.96705
28.15	0.96821
28.173	0.96781
28.196	0.96715
28.219	0.96816
28.242	0.96837
28.266	0.96705
28.289	0.9671
28.312	0.9675
28.335	0.96831
28.358	0.96806
28.381	0.96852
28.404	0.96776
28.427	0.96882
28.45	0.96811
28.474	0.96837
28.496	0.96755
28.519	0.96786
28.543	0.96837
28.565	0.96796
28.588	0.9675
28.611	0.96801
28.634	0.96897
28.658	0.96837
28.681	0.96771
28.704	0.96786
28.726	0.96943
28.749	0.96847
28.772	0.96887
28.796	0.96806
28.818	0.96786
28.842	0.96786
28.866	0.96816
28.889	0.9673
28.911	0.96862
28.934	0.96897
28.958	0.96847
28.98	0.96796
29.003	0.96887
29.026	0.96918
29.05	0.96806
29.073	0.96907
29.095	0.96842
29.119	0.9676
29.142	0.96771
29.164	0.96913
29.188	0.96842
29.211	0.96994
29.234	0.96984
29.258	0.96837
29.281	0.96837
29.303	0.96953
29.327	0.96984
29.35	0.96933
29.373	0.96943
29.397	0.97019
29.419	0.9706
29.443	0.96948
29.468	0.96963
29.49	0.96989
29.513	0.96999
29.537	0.9707
29.559	0.97085
29.582	0.97004
29.605	0.97075
29.628	0.97166
29.652	0.9711
29.676	0.97054
29.698	0.97054
29.721	0.96953
29.744	0.97054
29.767	0.97034
29.79	0.97024
29.812	0.97019
29.836	0.9709
29.859	0.97176
29.882	0.97136
29.905	0.97095
29.928	0.97004
29.951	0.97085
29.974	0.97136
29.997	0.97044
30.02	0.97161
30.044	0.97115
30.067	0.97034
30.09	0.97191
30.113	0.97075
30.136	0.97105
30.158	0.97065
30.182	0.9706
30.205	0.97136
30.228	0.97176
30.252	0.97105
30.274	0.97136
30.297	0.97125
30.321	0.96999
30.343	0.9706
30.366	0.97054
30.388	0.97034
30.412	0.9712
30.435	0.97131
30.458	0.97151
30.482	0.97115
30.504	0.97207
30.527	0.97105
30.551	0.97191
30.574	0.97171
30.596	0.9709
30.62	0.97151
30.644	0.97171
30.668	0.97156
30.69	0.97039
30.713	0.97202
30.735	0.97196
30.759	0.97166
30.782	0.97207
30.804	0.97298
30.828	0.97252
30.851	0.97176
30.875	0.97267
30.898	0.97202
30.92	0.97166
30.943	0.97222
30.966	0.97262
30.99	0.97293
31.013	0.97202
31.036	0.97191
31.06	0.97176
31.082	0.97181
31.106	0.97191
31.129	0.97267
31.151	0.97303
31.175	0.97191
31.197	0.97303
31.22	0.97313
31.245	0.97257
31.267	0.97237
31.29	0.97191
31.314	0.97141
31.338	0.97338
31.361	0.97308
31.384	0.97278
31.408	0.97222
31.431	0.97217
31.454	0.97262
31.478	0.97146
31.5	0.97338
31.523	0.97191
31.547	0.97313
31.569	0.97212
31.592	0.97343
31.616	0.97247
31.638	0.97283
31.662	0.97308
31.686	0.97257
31.708	0.97186
31.731	0.97237
31.755	0.97242
31.777	0.97394
31.8	0.97288
31.823	0.97354
31.847	0.97298
31.87	0.9743
31.893	0.97242
31.916	0.97359
31.939	0.97257
31.962	0.97267
31.985	0.97369
32.008	0.97349
32.031	0.97409
32.054	0.97343
32.078	0.97349
32.101	0.97318
32.124	0.97303
32.147	0.97359
32.17	0.97369
32.193	0.97308
32.216	0.97338
32.239	0.97247
32.262	0.97283
32.286	0.97369
32.308	0.97293
32.331	0.97303
32.355	0.97333
32.377	0.97328
32.4	0.97303
32.424	0.97374
32.448	0.97333
32.47	0.97435
32.495	0.97313
32.518	0.97349
32.541	0.97364
32.564	0.97359
32.587	0.97369
32.609	0.97455
32.633	0.9744
32.657	0.97414
32.679	0.9747
32.703	0.97455
32.725	0.9745
32.748	0.9744
32.772	0.97283
32.794	0.97313
32.817	0.97379
32.84	0.97465
32.864	0.97404
32.886	0.97399
32.91	0.97511
32.933	0.97303
32.955	0.9749
32.979	0.97465
33.002	0.97435
33.024	0.97567
33.049	0.97506
33.072	0.97506
33.094	0.9749
33.118	0.97511
33.14	0.97546
33.163	0.97648
33.186	0.97485
33.21	0.9747
33.232	0.97627
33.256	0.97572
33.279	0.97561
33.302	0.97501
33.325	0.97546
33.348	0.97511
33.371	0.97511
33.394	0.9747
33.417	0.97511
33.44	0.9749
33.464	0.9742
33.487	0.97394
33.51	0.97521
33.532	0.97531
33.555	0.97551
33.579	0.97541
33.601	0.97521
33.625	0.97607
33.648	0.97648
33.671	0.97617
33.694	0.97663
33.717	0.97582
33.74	0.97663
33.763	0.97577
33.786	0.97501
33.809	0.97638
33.832	0.97617
33.856	0.97567
33.878	0.97577
33.902	0.97556
33.924	0.97582
33.947	0.97597
33.971	0.97582
33.994	0.97592
34.017	0.97663
34.041	0.97617
34.065	0.97597
34.088	0.97678
34.111	0.97617
34.134	0.97617
34.157	0.97653
34.18	0.97617
34.203	0.97708
34.227	0.97714
34.25	0.97536
34.274	0.97617
34.296	0.97587
34.319	0.97587
34.342	0.97602
34.365	0.97602
34.388	0.97582
34.411	0.97693
34.434	0.97516
34.457	0.97643
34.481	0.97607
34.504	0.97572
34.526	0.97658
34.55	0.97577
34.573	0.97546
34.595	0.97688
34.619	0.97648
34.642	0.97703
34.665	0.97698
34.689	0.97683
34.712	0.97653
34.734	0.97638
34.758	0.97739
34.781	0.97714
34.803	0.97693
34.827	0.97688
34.851	0.97688
34.875	0.97693
34.897	0.97668
34.92	0.97663
34.944	0.97658
34.966	0.97648
34.989	0.97653
35.013	0.97739
35.035	0.97744
35.059	0.97673
35.082	0.97734
35.105	0.9779
35.128	0.97627
35.152	0.978
35.174	0.97617
35.197	0.97688
35.221	0.97729
35.244	0.97739
35.268	0.97759
35.29	0.97643
35.313	0.97764
35.337	0.97729
35.359	0.97698
35.382	0.97612
35.406	0.97561
35.428	0.97678
35.452	0.97653
35.476	0.97759
35.499	0.97708
35.522	0.97617
35.546	0.97719
35.568	0.97744
35.591	0.97663
35.615	0.97764
35.638	0.97764
35.661	0.97663
35.684	0.978
35.707	0.97693
35.73	0.97663
35.753	0.97744
35.776	0.97708
35.799	0.97719
35.822	0.97739
35.845	0.97708
35.869	0.9779
35.891	0.978
35.914	0.97734
35.938	0.97769
35.961	0.9783
35.984	0.9785
36.007	0.97825
36.03	0.97881
36.054	0.97896
36.076	0.97825
36.099	0.97911
36.123	0.97871
36.146	0.97795
36.168	0.9785
36.192	0.978
36.215	0.97896
36.238	0.9779
36.262	0.97861
36.284	0.9784
36.308	0.97896
36.331	0.9785
36.354	0.97881
36.377	0.97896
36.4	0.97947
36.423	0.97866
36.446	0.97901
36.47	0.9782
36.494	0.9785
36.517	0.97886
36.539	0.97901
36.562	0.97881
36.585	0.98028
36.608	0.9785
36.632	0.97947
36.655	0.97901
36.678	0.97972
36.702	0.97987
36.724	0.97881
36.747	0.98028
36.771	0.97977
36.795	0.97932
36.817	0.97967
36.84	0.97901
36.863	0.97952
36.887	0.97967
36.91	0.97977
36.932	0.98048
36.956	0.97916
36.978	0.97962
37.002	0.97952
37.027	0.97916
37.05	0.97937
37.074	0.98043
37.096	0.97997
37.119	0.97972
37.142	0.98043
37.166	0.98033
37.188	0.98043
37.211	0.97926
37.234	0.97957
37.258	0.97982
37.281	0.98033
37.303	0.97952
37.327	0.98074
37.35	0.98104
37.372	0.97992
37.395	0.98033
37.419	0.98048
37.441	0.98033
37.465	0.98023
37.489	0.97972
37.511	0.98008
37.534	0.97901
37.557	0.98028
37.581	0.98068
37.603	0.97972
37.626	0.98068
37.651	0.98038
37.673	0.98063
37.696	0.98043
37.719	0.98079
37.742	0.97992
37.765	0.98048
37.788	0.98063
37.81	0.98008
37.834	0.98084
37.857	0.97962
37.88	0.98023
37.904	0.97977
37.927	0.98008
37.949	0.97977
37.972	0.98079
37.996	0.98114
38.019	0.98043
38.042	0.98099
38.065	0.98139
38.089	0.98089
38.112	0.98114
38.134	0.98084
38.158	0.98063
38.181	0.98068
38.203	0.98139
38.226	0.98134
38.251	0.98124
38.273	0.98205
38.296	0.98165
38.32	0.9816
38.343	0.98124
38.365	0.98104
38.388	0.98114
38.412	0.98165
38.434	0.98215
38.458	0.98124
38.481	0.98205
38.504	0.98109
38.528	0.98099
38.55	0.98124
38.574	0.98165
38.597	0.98068
38.62	0.98114
38.643	0.98008
38.667	0.98139
38.69	0.98114
38.713	0.98058
38.735	0.98094
38.759	0.98089
38.782	0.98033
38.805	0.98074
38.829	0.98205
38.852	0.98155
38.875	0.98104
38.897	0.98114
38.921	0.98089
38.944	0.98084
38.967	0.98155
38.991	0.98144
39.013	0.98084
39.036	0.98089
39.059	0.9816
39.083	0.9817
39.106	0.9819
39.129	0.98063
39.152	0.98144
39.175	0.98114
39.198	0.98155
39.22	0.98139
39.244	0.98139
39.268	0.98165
39.29	0.98053
39.313	0.98236
39.337	0.98134
39.359	0.98236
39.382	0.98165
39.406	0.98226
39.429	0.9819
39.452	0.98215
39.475	0.98215
39.499	0.9821
39.522	0.9821
39.544	0.98185
39.567	0.98099
39.591	0.98185
39.613	0.98175
39.636	0.98215
39.659	0.98175
39.683	0.98231
39.706	0.98165
39.729	0.98084
39.752	0.98144
39.775	0.98226
39.798	0.98302
39.82	0.98231
39.844	0.98286
39.868	0.9819
39.89	0.9821
39.913	0.9819
39.937	0.98226
39.959	0.9815
39.982	0.98241
40.006	0.98327
40.03	0.98337
40.054	0.9818
40.077	0.98261
40.1	0.98144
40.122	0.98221
40.145	0.98251
40.169	0.9821
40.192	0.9815
40.214	0.98144
40.237	0.98322
40.262	0.982
40.284	0.98195
40.307	0.98246
40.331	0.98185
40.353	0.98236
40.376	0.98185
40.399	0.982
40.423	0.9821
40.445	0.9818
40.469	0.9821
40.491	0.98297
40.515	0.98215
40.538	0.98185
40.56	0.98104
40.583	0.98175
40.607	0.98226
40.629	0.98246
40.653	0.98195
40.677	0.98251
40.7	0.98281
40.722	0.98221
40.745	0.98221
40.769	0.98231
40.791	0.98144
40.814	0.98236
40.837	0.982
40.861	0.98266
40.883	0.98292
40.906	0.98266
40.929	0.98175
40.952	0.98155
40.975	0.98281
40.998	0.98297
41.021	0.98251
41.044	0.98226
41.068	0.98327
41.091	0.98266
41.113	0.98246
41.137	0.98302
41.16	0.98266
41.184	0.98307
41.206	0.98256
41.229	0.98251
41.253	0.98276
41.276	0.98266
41.299	0.98286
41.322	0.98195
41.345	0.98221
41.367	0.98185
41.391	0.98165
41.414	0.98231
41.437	0.9818
41.461	0.982
41.484	0.98144
41.507	0.9818
41.531	0.9817
41.554	0.98195
41.578	0.98292
41.6	0.98155
41.623	0.98195
41.647	0.98312
41.67	0.9816
41.693	0.98114
41.717	0.98226
41.739	0.982
41.762	0.98271
41.786	0.98261
41.808	0.98231
41.831	0.98261
41.855	0.98185
41.878	0.98205
41.902	0.9819
41.924	0.98246
41.947	0.98215
41.971	0.98292
41.993	0.98281
42.016	0.98261
42.04	0.98281
42.063	0.98246
42.086	0.98246
42.109	0.98195
42.132	0.98215
42.155	0.98266
42.178	0.98347
42.201	0.98175
42.224	0.98261
42.247	0.98352
42.271	0.98337
42.295	0.98342
42.317	0.98297
42.34	0.98286
42.364	0.98347
42.386	0.98312
42.409	0.98292
42.433	0.98327
42.456	0.98286
42.479	0.98307
42.502	0.98236
42.525	0.98322
42.548	0.98347
42.571	0.98256
42.594	0.98241
42.617	0.98286
42.641	0.98195
42.664	0.98266
42.688	0.98271
42.71	0.98307
42.733	0.98246
42.757	0.98205
42.78	0.98266
42.803	0.98276
42.826	0.98261
42.849	0.98144
42.872	0.98286
42.896	0.98165
42.918	0.98134
42.941	0.98231
42.965	0.98144
42.987	0.98215
43.01	0.98226
43.035	0.98332
43.058	0.98236
43.082	0.98251
43.104	0.98251
43.127	0.9817
43.151	0.98276
43.173	0.9821
43.196	0.98297
43.22	0.9815
43.242	0.98221
43.266	0.98347
43.29	0.9821
43.312	0.98281
43.335	0.98271
43.359	0.98342
43.381	0.98276
43.404	0.98393
43.427	0.98292
43.45	0.98231
43.473	0.98373
43.497	0.98281
43.52	0.98312
43.543	0.98246
43.567	0.98337
43.589	0.98246
43.612	0.98347
43.636	0.98368
43.659	0.98292
43.684	0.98175
43.706	0.98312
43.729	0.98246
43.753	0.98231
43.775	0.98281
43.798	0.98307
43.822	0.98276
43.845	0.98307
43.868	0.98256
43.891	0.98251
43.914	0.9818
43.937	0.98231
43.961	0.98357
43.983	0.98302
44.006	0.98327
44.03	0.98236
44.053	0.98241
44.076	0.98357
44.099	0.98276
44.122	0.98312
44.145	0.98241
44.167	0.98398
44.191	0.98403
44.213	0.98297
44.236	0.98312
44.261	0.98312
44.284	0.98221
44.306	0.98271
44.33	0.98286
44.352	0.98292
44.375	0.98215
44.399	0.98302
44.421	0.9821
44.445	0.982
44.469	0.98271
44.491	0.98226
44.514	0.9817
44.538	0.98276
44.561	0.98261
44.584	0.98241
44.607	0.98221
44.63	0.98342
44.653	0.98236
44.676	0.98241
44.7	0.98256
44.723	0.98236
44.745	0.98221
44.769	0.98236
44.792	0.98322
44.815	0.98276
44.839	0.98327
44.862	0.9821
44.885	0.98281
44.908	0.98256
44.931	0.98337
44.954	0.98261
44.977	0.98292
45	0.98368
45.023	0.98322
45.047	0.98322
45.07	0.98307
45.093	0.98317
45.117	0.98286
45.139	0.98317
45.162	0.9821
45.186	0.98266
45.208	0.98266
45.231	0.98266
45.255	0.98332
45.278	0.98297
45.3	0.98368
45.324	0.98332
45.347	0.98236
45.37	0.98423
45.393	0.98292
45.415	0.98332
45.438	0.98327
45.462	0.98347
45.485	0.98393
45.508	0.98362
45.531	0.98378
45.555	0.98378
45.577	0.98347
45.6	0.98352
45.623	0.98337
45.646	0.98357
45.67	0.98337
45.693	0.98439
45.716	0.98357
45.739	0.98266
45.763	0.98256
45.785	0.98175
45.808	0.98373
45.832	0.98337
45.855	0.98312
45.879	0.98246
45.901	0.98281
45.924	0.98322
45.948	0.98337
45.97	0.98403
45.993	0.98292
46.015	0.98357
46.039	0.98388
46.063	0.98332
46.086	0.98352
46.11	0.98327
46.132	0.98347
46.155	0.98327
46.178	0.98383
46.201	0.98332
46.224	0.98378
46.248	0.98423
46.271	0.98337
46.294	0.98398
46.317	0.98327
46.34	0.98327
46.363	0.98469
46.388	0.98322
46.411	0.98398
46.437	0.98423
46.46	0.98337
46.484	0.98286
46.507	0.98215
46.53	0.98317
46.552	0.98357
[truncated: 4,839 more rows]

[truncated: 3 more sheets: Extended Data Fig. 5 Off bistab, Extended Data Fig. 9A CMY OnOff, Extended Data Fig. 9B CIE 1931 ]
